# Supplementary material for: Crystal structure of 4,4′-di­bromo-2′,5′-dimeth­oxy-[1,1′-biphen­yl]-2,5-dione (BrHBQBr)
Source: Acta Crystallogr E Crystallogr Commun. 2015 Nov 4;71(Pt 12):1454–6. doi: 10.1107/S2056989015020472 (PMC4719812; doi:10.1107/S2056989015020472)
Supplement: Supplementary file 1 [file e-71-01454-sup1.cif]

##############################################################################
#                                                                            #
# This CIF contains the data in a paper accepted for publication in          #
# Acta Crystallographica Section E. It conforms to the requirements of       #
# Notes for Authors for Acta Crystallographica Section E, and has been       #
# peer reviewed under the auspices of the IUCr Commission on Journals.       #
#                                                                            #
# Full details of the Crystallographic Information File format               #
# are given in the paper "The Crystallographic Information File (CIF):       #
# a New Standard Archive File for Crystallography" by S. R. Hall, F. H.      #
# Allen and I. D. Brown [Acta Cryst. (1991), A47, 655-685].                  #
#                                                                            #
# The current version of the core CIF dictionary is obtainable from          #
# ftp://ftp.iucr.org/pub/cif_core.dic.                                       #
#                                                                            #
# Software is freely available for graphical display of the structure(s)     #
# in this CIF. For information consult the CIF software page                 #
# http://www.iucr.org/resources/cif/software.                                #
#                                                                            #
# This file may be used for bona fide research purposes within the           #
# scientific community so long as proper attribution is given to the journal # 
# article from which it was obtained.                                        #
#                                                                            #
##############################################################################
data_I
_database_code_depnum_ccdc_archive 'CCDC 1433845'
_audit_creation_method     'SHELXL-2014/7'
_journal_date_recd_electronic     2015-09-25
_journal_date_accepted     2015-10-28
_journal_name_full     'Acta Crystallographica, Section E'
_journal_year     2015
_journal_volume     71
_journal_issue     12
_journal_page_first     1454
_journal_page_last     1456
_journal_paper_category     GO
_journal_paper_doi     10.1107/S2056989015020472
_journal_coeditor_code     HB7514
_publ_contact_author_name     'Stephen A. Woski'
_publ_contact_author_address
;
Department of Chemistry, The University of Alabama, Box 870336, Tuscaloosa,
AL 35487-0336, USA
;
_publ_contact_author_email     'swoski@ua.edu'
_publ_contact_author_fax     ?
_publ_contact_author_phone     '(205) 348-0454 '
_publ_section_title
;
Crystal structure of 4,4'-dibromo-2',5'-dimethoxy-[1,1'-biphenyl]-2,5-dione
(BrHBQBr)
;
loop_
    _publ_author_name
    _publ_author_footnote
    _publ_author_address
    'Meany, Joseph E.' .
;
Department of Chemistry, The University of Alabama, Box 870336, Tuscaloosa,
AL 35487-0336, USA
;
    'Kelley, Steven P.' .
;
Department of Chemistry, The University of Alabama, Box 870336, Tuscaloosa,
AL 35487-0336, USA
;
    'Metzger, Robert M.' .
;
Department of Chemistry, The University of Alabama, Box 870336, Tuscaloosa,
AL 35487-0336, USA
;
    'Rogers, Robin D.' .
;
Department of Chemistry
McGill University
801 Sherbrooke St. West
Montreal, Quebec
Canada
H3A 0B8
;
    'Woski, Stephen A.' .
;
Department of Chemistry, The University of Alabama, Box 870336, Tuscaloosa,
AL 35487-0336, USA
;
_publ_section_synopsis     .
_chemical_name_systematic
;
4,4'-Dibromo-2',5'-dimethoxy-[1,1'-biphenyl]-2,5-dione
;
_chemical_name_common     ?
_chemical_formula_moiety     'C14 H10 Br2 O4'
_chemical_formula_sum     'C14 H10 Br2 O4'
_chemical_formula_iupac     'C14 H10 Br2 O4'
_chemical_formula_weight     402.04
_chemical_melting_point     ?
_shelx_space_group_comment
;
The symmetry employed for this shelxl refinement is uniquely defined
by the following loop, which should always be used as a source of
symmetry information in preference to the above space-group names.
They are only intended as comments.
;
_space_group_crystal_system     triclinic
_space_group_name_H-M_alt     'P -1'
_space_group_name_Hall     '-P 1'
loop_
    _space_group_symop_operation_xyz
    'x, y, z'
    '-x, -y, -z'
_cell_length_a     7.0909(6)
_cell_length_b     9.2120(8)
_cell_length_c     10.7056(10)
_cell_angle_alpha     90.989(3)
_cell_angle_beta     97.098(3)
_cell_angle_gamma     101.909(3)
_cell_volume     678.35(10)
_cell_formula_units_Z     2
_cell_measurement_reflns_used     3169
_cell_measurement_theta_min     2.96
_cell_measurement_theta_max     26.49
_cell_measurement_temperature     173(2)
_exptl_crystal_description     fragment
_exptl_crystal_colour     brown
_exptl_crystal_size_max     0.100
_exptl_crystal_size_mid     0.070
_exptl_crystal_size_min     0.060
_exptl_crystal_density_diffrn     1.968
_exptl_crystal_density_meas     ?
_exptl_crystal_density_method     'not measured'
_exptl_crystal_F_000     392
_exptl_absorpt_coefficient_mu     5.984
_exptl_absorpt_correction_type     multi-scan
_exptl_absorpt_process_details
;
(<i>AXScale</i>; Bruker, 2010)
;
_shelx_estimated_absorpt_T_min     0.586
_shelx_estimated_absorpt_T_max     0.715
_exptl_absorpt_correction_T_min     0.5607
_exptl_absorpt_correction_T_max     0.7454
_diffrn_ambient_temperature     173(2)
_diffrn_radiation_type     MoK\a
_diffrn_radiation_wavelength     0.71073
_diffrn_measurement_device_type     'Bruker APEXII CCD'
_diffrn_measurement_method     '\f and \w scans'
_diffrn_detector_area_resol_mean     ?
_diffrn_reflns_number     7453
_diffrn_reflns_av_R_equivalents     0.0362
_diffrn_reflns_theta_min     1.919
_diffrn_reflns_theta_max     26.606
_diffrn_reflns_theta_full     25.242
_diffrn_measured_fraction_theta_max     0.957
_diffrn_measured_fraction_theta_full     0.968
_diffrn_reflns_limit_h_min     -8
_diffrn_reflns_limit_h_max     8
_diffrn_reflns_limit_k_min     -11
_diffrn_reflns_limit_k_max     11
_diffrn_reflns_limit_l_min     -13
_diffrn_reflns_limit_l_max     13
_refine_special_details     ?
_reflns_number_total     2714
_reflns_number_gt     2180
_reflns_threshold_expression     'I > 2\s(I)'
_refine_ls_structure_factor_coef     Fsqd
_refine_ls_matrix_type     full
_refine_ls_R_factor_all     0.0533
_refine_ls_R_factor_gt     0.0427
_refine_ls_wR_factor_gt     0.1376
_refine_ls_wR_factor_ref     0.1481
_refine_ls_goodness_of_fit_ref     1.037
_refine_ls_restrained_S_all     1.037
_refine_ls_number_reflns     2714
_refine_ls_number_parameters     183
_refine_ls_number_restraints     0
_refine_ls_hydrogen_treatment     constr
_refine_ls_weighting_scheme     calc
_refine_ls_weighting_details
                      'w=1/[\s^2^(Fo^2^)+(0.1053P)^2^] where P=(Fo^2^+2Fc^2^)/3'
_atom_sites_solution_hydrogens     geom
_atom_sites_solution_primary     direct
_atom_sites_solution_secondary     difmap
_refine_ls_shift/su_max     0.001
_refine_ls_shift/su_mean     0.000
_refine_diff_density_max     0.674
_refine_diff_density_min     -1.056
_refine_ls_extinction_method     none
_refine_ls_extinction_coef     .
loop_
    _atom_type_symbol
    _atom_type_description
    _atom_type_scat_dispersion_real
    _atom_type_scat_dispersion_imag
    _atom_type_scat_source
    'C' 'C' 0.0033 0.0016
                         'International Tables Vol C Tables 4.2.6.8 and 6.1.1.4'
    'H' 'H' 0.0000 0.0000
                         'International Tables Vol C Tables 4.2.6.8 and 6.1.1.4'
    'O' 'O' 0.0106 0.0060
                         'International Tables Vol C Tables 4.2.6.8 and 6.1.1.4'
    'Br' 'Br' -0.2901 2.4595
                         'International Tables Vol C Tables 4.2.6.8 and 6.1.1.4'
_computing_data_collection
;
APEX2 (Bruker, 2010)
;
_computing_cell_refinement
;
SAINT (Bruker, 2010)
;
_computing_data_reduction
;
SAINT (Bruker, 2010)
;
_computing_structure_solution
;
SHELXS97 (Sheldrick, 2008)
;
_computing_structure_refinement
;
SHELXL2014 (Sheldrick, 2015)
;
_computing_molecular_graphics
;
SHELXTL (Sheldrick, 2008)
;
_computing_publication_material
;
SHELXTL (Sheldrick, 2008)
;
loop_
    _atom_site_type_symbol
    _atom_site_label
    _atom_site_fract_x
    _atom_site_fract_y
    _atom_site_fract_z
    _atom_site_U_iso_or_equiv
    _atom_site_adp_type
    _atom_site_calc_flag
    _atom_site_occupancy
    _atom_site_disorder_assembly
    _atom_site_disorder_group
    Br Br1 0.28348(7) 0.59976(6) 1.11818(5) 0.0442(2) Uani d 1 . .
    Br Br2 0.25434(6) 1.33646(5) 0.34039(4) 0.0308(2) Uani d 1 . .
    O O1 -0.0292(5) 0.7668(4) 1.0260(3) 0.0365(8) Uani d 1 . .
    O O2 0.5998(4) 0.9672(4) 0.8081(3) 0.0282(7) Uani d 1 . .
    O O3 0.2720(4) 0.8360(3) 0.5689(3) 0.0246(6) Uani d 1 . .
    O O4 0.2214(4) 1.4265(3) 0.6021(3) 0.0272(7) Uani d 1 . .
    C C1 0.2910(6) 0.7438(5) 0.9966(4) 0.0258(9) Uani d 1 . .
    C C2 0.1101(6) 0.8048(5) 0.9676(4) 0.0239(9) Uani d 1 . .
    C C3 0.1079(6) 0.9086(5) 0.8659(4) 0.0240(9) Uani d 1 . .
    H H3A -0.0054 0.9476 0.8449 0.029 Uiso calc 1 . .
    C C4 0.2593(6) 0.9515(4) 0.8004(4) 0.0189(8) Uani d 1 . .
    C C5 0.4475(6) 0.9059(5) 0.8446(4) 0.0223(9) Uani d 1 . .
    C C6 0.4464(6) 0.7913(5) 0.9381(4) 0.0243(9) Uani d 1 . .
    H H6A 0.5583 0.7501 0.9572 0.029 Uiso calc 1 . .
    C C7 0.2536(5) 1.0448(5) 0.6908(4) 0.0215(9) Uani d 1 . .
    C C8 0.2612(5) 0.9822(4) 0.5715(4) 0.0196(8) Uani d 1 . .
    C C9 0.2575(5) 1.0693(4) 0.4676(4) 0.0196(8) Uani d 1 . .
    H H9A 0.2624 1.0282 0.3864 0.024 Uiso calc 1 . .
    C C10 0.2465(5) 1.2161(5) 0.4825(4) 0.0200(8) Uani d 1 . .
    C C11 0.2352(5) 1.2807(4) 0.5986(4) 0.0193(8) Uani d 1 . .
    C C12 0.2373(5) 1.1929(5) 0.7029(4) 0.0207(8) Uani d 1 . .
    H H12A 0.2275 1.2340 0.7833 0.025 Uiso calc 1 . .
    C C13 0.2659(6) 0.7645(5) 0.4477(4) 0.0241(9) Uani d 1 . .
    H H13A 0.2659 0.6590 0.4580 0.036 Uiso calc 1 . .
    H H13B 0.3801 0.8112 0.4087 0.036 Uiso calc 1 . .
    H H13C 0.1476 0.7745 0.3938 0.036 Uiso calc 1 . .
    C C14 0.2129(7) 1.4946(5) 0.7220(5) 0.0305(10) Uani d 1 . .
    H H14A 0.1988 1.5974 0.7109 0.046 Uiso calc 1 . .
    H H14B 0.3327 1.4938 0.7781 0.046 Uiso calc 1 . .
    H H14C 0.1013 1.4394 0.7590 0.046 Uiso calc 1 . .
loop_
    _atom_site_aniso_label
    _atom_site_aniso_U_11
    _atom_site_aniso_U_22
    _atom_site_aniso_U_33
    _atom_site_aniso_U_12
    _atom_site_aniso_U_13
    _atom_site_aniso_U_23
    Br1 0.0440(3) 0.0453(4) 0.0449(4) 0.0096(2) 0.0080(2) 0.0305(3)
    Br2 0.0436(3) 0.0247(3) 0.0258(3) 0.0094(2) 0.0065(2) 0.01177(19)
    O1 0.0362(17) 0.037(2) 0.041(2) 0.0078(14) 0.0193(15) 0.0106(15)
    O2 0.0248(14) 0.0329(18) 0.0288(18) 0.0059(12) 0.0101(12) 0.0073(13)
    O3 0.0345(16) 0.0171(15) 0.0247(17) 0.0089(12) 0.0075(12) 0.0024(12)
    O4 0.0369(16) 0.0190(16) 0.0287(18) 0.0109(12) 0.0071(13) 0.0038(13)
    C1 0.031(2) 0.020(2) 0.025(2) 0.0029(17) 0.0031(17) 0.0069(18)
    C2 0.027(2) 0.023(2) 0.022(2) 0.0014(16) 0.0082(16) 0.0036(17)
    C3 0.0241(19) 0.019(2) 0.029(3) 0.0056(16) 0.0047(17) 0.0031(17)
    C4 0.0259(19) 0.016(2) 0.016(2) 0.0052(15) 0.0046(15) 0.0002(15)
    C5 0.026(2) 0.021(2) 0.020(2) 0.0059(16) 0.0037(16) -0.0010(16)
    C6 0.028(2) 0.026(2) 0.019(2) 0.0078(17) 0.0007(16) 0.0027(17)
    C7 0.0158(17) 0.019(2) 0.030(2) 0.0029(14) 0.0052(15) 0.0037(17)
    C8 0.0177(17) 0.015(2) 0.026(2) 0.0034(14) 0.0042(15) 0.0040(16)
    C9 0.0176(17) 0.019(2) 0.023(2) 0.0038(14) 0.0047(15) 0.0035(16)
    C10 0.0157(17) 0.025(2) 0.019(2) 0.0036(15) 0.0024(14) 0.0079(17)
    C11 0.0169(17) 0.0135(19) 0.028(2) 0.0048(14) 0.0035(15) 0.0052(16)
    C12 0.0210(18) 0.016(2) 0.025(2) 0.0017(14) 0.0068(15) 0.0011(16)
    C13 0.026(2) 0.019(2) 0.027(2) 0.0031(16) 0.0047(16) -0.0037(17)
    C14 0.035(2) 0.020(2) 0.039(3) 0.0101(18) 0.0077(19) -0.003(2)
_geom_special_details
;
All e.s.d.'s (except the e.s.d. in the dihedral angle between two l.s. planes)
are estimated using the full covariance matrix. The cell e.s.d.'s are taken
into account individually in the estimation of e.s.d.'s in distances, angles
and torsion angles; correlations between e.s.d.'s in cell parameters are only
used when they are defined by crystal symmetry. An approximate (isotropic)
treatment of cell e.s.d.'s is used for estimating e.s.d.'s involving l.s.
planes.
;
loop_
    _geom_bond_atom_site_label_1
    _geom_bond_atom_site_label_2
    _geom_bond_site_symmetry_2
    _geom_bond_distance
    _geom_bond_publ_flag
    Br1 C1 . 1.872(5) ?
    Br2 C10 . 1.897(4) ?
    O1 C2 . 1.227(5) ?
    O2 C5 . 1.224(5) ?
    O3 C8 . 1.365(5) ?
    O3 C13 . 1.437(5) ?
    O4 C11 . 1.367(5) ?
    O4 C14 . 1.433(6) ?
    C1 C6 . 1.334(6) ?
    C1 C2 . 1.504(6) ?
    C2 C3 . 1.462(6) ?
    C3 C4 . 1.349(6) ?
    C3 H3A . 0.9500 ?
    C4 C7 . 1.468(6) ?
    C4 C5 . 1.504(6) ?
    C5 C6 . 1.467(6) ?
    C6 H6A . 0.9500 ?
    C7 C12 . 1.398(6) ?
    C7 C8 . 1.404(6) ?
    C8 C9 . 1.384(6) ?
    C9 C10 . 1.378(6) ?
    C9 H9A . 0.9500 ?
    C10 C11 . 1.388(6) ?
    C11 C12 . 1.390(6) ?
    C12 H12A . 0.9500 ?
    C13 H13A . 0.9800 ?
    C13 H13B . 0.9800 ?
    C13 H13C . 0.9800 ?
    C14 H14A . 0.9800 ?
    C14 H14B . 0.9800 ?
    C14 H14C . 0.9800 ?
loop_
    _geom_angle_atom_site_label_1
    _geom_angle_atom_site_label_2
    _geom_angle_atom_site_label_3
    _geom_angle_site_symmetry_1
    _geom_angle_site_symmetry_3
    _geom_angle
    _geom_angle_publ_flag
    C8 O3 C13 . . 117.3(3) ?
    C11 O4 C14 . . 117.8(3) ?
    C6 C1 C2 . . 121.0(4) ?
    C6 C1 Br1 . . 122.8(4) ?
    C2 C1 Br1 . . 116.2(3) ?
    O1 C2 C3 . . 122.1(4) ?
    O1 C2 C1 . . 121.0(4) ?
    C3 C2 C1 . . 116.8(4) ?
    C4 C3 C2 . . 123.1(4) ?
    C4 C3 H3A . . 118.5 ?
    C2 C3 H3A . . 118.5 ?
    C3 C4 C7 . . 123.8(4) ?
    C3 C4 C5 . . 118.4(4) ?
    C7 C4 C5 . . 117.8(3) ?
    O2 C5 C6 . . 120.5(4) ?
    O2 C5 C4 . . 121.1(4) ?
    C6 C5 C4 . . 118.3(4) ?
    C1 C6 C5 . . 121.2(4) ?
    C1 C6 H6A . . 119.4 ?
    C5 C6 H6A . . 119.4 ?
    C12 C7 C8 . . 119.8(4) ?
    C12 C7 C4 . . 121.3(4) ?
    C8 C7 C4 . . 118.9(3) ?
    O3 C8 C9 . . 125.2(4) ?
    O3 C8 C7 . . 115.4(4) ?
    C9 C8 C7 . . 119.4(4) ?
    C10 C9 C8 . . 119.7(4) ?
    C10 C9 H9A . . 120.2 ?
    C8 C9 H9A . . 120.2 ?
    C9 C10 C11 . . 122.4(4) ?
    C9 C10 Br2 . . 119.1(3) ?
    C11 C10 Br2 . . 118.5(3) ?
    O4 C11 C10 . . 117.4(4) ?
    O4 C11 C12 . . 124.6(4) ?
    C10 C11 C12 . . 118.0(4) ?
    C11 C12 C7 . . 120.7(4) ?
    C11 C12 H12A . . 119.7 ?
    C7 C12 H12A . . 119.7 ?
    O3 C13 H13A . . 109.5 ?
    O3 C13 H13B . . 109.5 ?
    H13A C13 H13B . . 109.5 ?
    O3 C13 H13C . . 109.5 ?
    H13A C13 H13C . . 109.5 ?
    H13B C13 H13C . . 109.5 ?
    O4 C14 H14A . . 109.5 ?
    O4 C14 H14B . . 109.5 ?
    H14A C14 H14B . . 109.5 ?
    O4 C14 H14C . . 109.5 ?
    H14A C14 H14C . . 109.5 ?
    H14B C14 H14C . . 109.5 ?
loop_
    _geom_hbond_atom_site_label_D
    _geom_hbond_atom_site_label_H
    _geom_hbond_atom_site_label_A
    _geom_hbond_site_symmetry_A
    _geom_hbond_distance_DH
    _geom_hbond_distance_HA
    _geom_hbond_distance_DA
    _geom_hbond_angle_DHA
    C9 H9A O2 2_676 0.95 2.40 3.270(5) 151
    C12 H12A O1 2_577 0.95 2.62 3.461(5) 148
    C13 H13A O4 1_545 0.98 2.65 3.525(5) 149
    C13 H13B Cg2 2_676 0.98 2.57 3.443(5) 148
    C14 H14A Cg1 1_565 0.98 3.00 3.695(5) 129
_shelx_hkl_file
;
  -1   0   0    4.02    0.30
  -2   0   0 1000.00   45.42
   2   0   0  992.28   45.40
  -3   0   0   31.19    1.58
  -3   0   0   31.15    1.59
   3   0   0   31.45    1.61
  -4   0   0  340.06   16.07
  -4   0   0  344.12   16.15
  -4   0   0  359.63   16.53
   4   0   0  366.34   16.20
  -5   0   0   24.21    1.33
  -5   0   0   22.16    1.20
  -5   0   0   22.41    1.35
  -5   0   0   22.27    1.33
   5   0   0   22.25    1.36
  -6   0   0  105.48    4.69
  -6   0   0  105.34    5.27
  -6   0   0  106.43    5.18
  -6   0   0  106.56    5.14
   6   0   0  106.58    5.21
   6   0   0  107.59    5.20
  -7   0   0   16.85    1.14
  -7   0   0   16.98    1.22
  -7   0   0   18.00    1.26
   7   0   0   19.55    1.36
  -8   0   0   13.79    1.19
   8  -1   0    0.29    0.49
  -8   1   0    0.03    0.44
  -8   1   0    0.54    0.49
  -8   1   0    0.62    0.43
   7  -1   0    9.62    0.95
  -7   1   0   10.65    0.84
  -7   1   0   10.55    0.95
  -7   1   0   10.41    0.95
   6  -1   0   25.55    1.59
  -6   1   0   26.94    1.40
  -6   1   0   25.81    1.57
  -6   1   0   27.45    1.57
  -6   1   0   25.26    1.51
   5  -1   0   43.42    2.32
  -5   1   0   43.92    2.06
  -5   1   0   42.92    2.29
  -5   1   0   44.09    2.28
  -5   1   0   46.30    2.30
   4  -1   0   80.54    3.91
  -4   1   0   79.80    3.88
  -4   1   0   82.18    3.90
  -4   1   0   80.02    3.86
   3  -1   0   69.64    3.31
  -3   1   0   69.25    3.29
  -3   1   0   67.33    3.26
   2  -1   0  232.54   10.12
  -2   1   0  227.46   10.10
  -2   1   0  202.50   10.03
   1  -1   0    1.80    0.17
  -1   1   0    1.86    0.17
   0  -1   0    3.62    0.23
  -1  -1   0   12.10    0.61
  -2  -1   0   45.42    2.14
   2   1   0   44.60    2.14
  -3  -1   0   11.26    0.69
  -3  -1   0   11.71    0.77
   3   1   0   11.74    0.71
  -4  -1   0    3.74    0.42
  -4  -1   0    4.53    0.44
  -4  -1   0    4.01    0.48
   4   1   0    3.65    0.46
   4   1   0    3.94    0.45
  -5  -1   0    2.17    0.45
  -5  -1   0    2.45    0.41
  -5  -1   0    2.58    0.42
  -5  -1   0    2.47    0.39
   5   1   0    2.08    0.41
   5   1   0    2.35    0.43
  -6  -1   0   24.12    1.38
  -6  -1   0   23.46    1.48
  -6  -1   0   25.84    1.52
  -6  -1   0   25.65    1.61
   6   1   0   25.72    1.55
   6   1   0   25.07    1.55
  -7  -1   0    3.19    0.56
  -7  -1   0    3.33    0.61
  -7  -1   0    3.14    0.66
   7   1   0    3.77    0.67
  -8  -1   0    2.83    0.63
   8  -2   0    1.65    0.61
  -8   2   0    1.88    0.60
  -8   2   0    2.21    0.58
  -8   2   0    1.71    0.50
   7  -2   0    5.52    0.76
  -7   2   0    5.15    0.70
  -7   2   0    5.34    0.63
  -7   2   0    5.86    0.74
   6  -2   0    0.34    0.35
  -6   2   0    0.12    0.35
  -6   2   0    0.12    0.30
  -6   2   0    0.36    0.30
   5  -2   0    6.28    0.65
  -5   2   0    6.21    0.51
  -5   2   0    5.74    0.57
  -5   2   0    6.08    0.59
   4  -2   0    1.40    0.32
  -4   2   0    1.46    0.30
  -4   2   0    1.30    0.28
   3  -2   0    0.13    0.16
  -3   2   0    0.28    0.17
  -3   2   0    0.22    0.16
   2  -2   0   23.95    1.22
  -2   2   0   24.20    1.21
  -2   2   0   22.17    1.17
   1  -2   0   47.59    2.29
   0  -2   0   12.94    0.77
  -1  -2   0   -0.11    0.10
  -2  -2   0   20.60    1.05
  -2  -2   0   18.61    1.12
   2   2   0   20.58    1.06
  -3  -2   0   -0.11    0.20
  -3  -2   0   -0.03    0.14
  -3  -2   0    0.10    0.18
   3   2   0    0.25    0.18
  -4  -2   0   45.41    2.35
  -4  -2   0   41.94    2.16
  -4  -2   0   41.22    2.00
  -4  -2   0   41.48    2.17
   4   2   0   44.49    2.04
   4   2   0   43.42    2.18
  -5  -2   0    6.72    0.65
  -5  -2   0    6.28    0.61
  -5  -2   0    6.17    0.76
   5   2   0    7.43    0.69
   5   2   0    6.77    0.69
   5   2   0    6.62    0.60
  -6  -2   0    3.53    0.67
  -6  -2   0    3.96    0.57
  -6  -2   0    3.24    0.53
   6   2   0    2.98    0.52
   6   2   0    3.54    0.57
  -7  -2   0    2.31    0.57
  -7  -2   0    2.83    0.56
  -7  -2   0    2.61    0.70
   7   2   0    2.41    0.56
  -8  -2   0    5.22    0.93
  -8  -2   0    5.09    0.75
   8  -3   0    1.98    0.63
  -8   3   0    0.84    0.46
  -8   3   0    0.72    0.58
  -8   3   0    0.90    0.49
   7  -3   0    1.61    0.54
  -7   3   0    1.99    0.56
  -7   3   0    1.83    0.49
  -7   3   0    2.01    0.45
   6  -3   0    2.76    0.55
  -6   3   0    2.19    0.45
  -6   3   0    2.55    0.50
  -6   3   0    2.35    0.41
   5  -3   0   15.43    1.09
  -5   3   0   16.44    1.07
  -5   3   0   16.36    0.90
  -5   3   0   14.70    1.03
   4  -3   0    5.25    0.54
  -4   3   0    5.28    0.52
  -4   3   0    5.40    0.50
   3  -3   0   51.49    2.56
  -3   3   0   51.54    2.51
  -3   3   0   50.81    2.54
   2  -3   0  107.58    4.96
  -2   3   0  102.48    4.87
   1  -3   0   81.59    3.87
  -1   3   0   80.43    3.77
   0   3   0   33.03    1.68
  -1  -3   0    7.77    0.55
  -1  -3   0    7.79    0.52
  -2  -3   0  128.66    5.92
  -2  -3   0  119.00    6.14
   2   3   0  135.64    5.96
  -3  -3   0    0.22    0.18
  -3  -3   0    0.05    0.25
  -3  -3   0    0.16    0.22
   3   3   0   -0.02    0.20
  -4  -3   0   95.29    4.43
  -4  -3   0   91.97    4.08
  -4  -3   0   93.20    4.43
  -4  -3   0   88.77    4.66
   4   3   0   94.55    4.10
   4   3   0   90.99    4.43
  -5  -3   0    0.49    0.44
  -5  -3   0    1.07    0.37
  -5  -3   0    0.66    0.36
   5   3   0    1.27    0.37
   5   3   0    0.78    0.37
  -6  -3   0   29.11    1.98
  -6  -3   0   28.44    1.62
  -6  -3   0   31.92    1.77
   6   3   0   29.90    1.65
  -7  -3   0    2.45    0.73
  -7  -3   0    2.35    0.56
   7   3   0    1.43    0.51
   8  -4   0    4.62    0.81
  -8   4   0    4.12    0.64
  -8   4   0    4.12    0.74
   7  -4   0   24.40    1.67
  -7   4   0   25.22    1.63
  -7   4   0   25.73    1.42
   6  -4   0    3.18    0.58
  -6   4   0    3.81    0.50
  -6   4   0    3.14    0.56
   5  -4   0   91.34    4.44
  -5   4   0   84.24    3.89
  -5   4   0   92.23    4.36
   4  -4   0   -0.03    0.24
  -4   4   0   -0.09    0.20
  -4   4   0    0.10    0.18
   3  -4   0   93.23    4.35
  -3   4   0   85.88    4.23
   2  -4   0    5.36    0.54
  -2   4   0    5.35    0.46
   1  -4   0  192.59    9.07
  -1   4   0  196.97    8.94
   0  -4   0   10.57    0.84
   0  -4   0   12.93    0.71
   0   4   0    9.38    0.73
  -1  -4   0   92.88    4.58
  -1  -4   0   95.31    4.45
  -2  -4   0   91.79    4.73
  -2  -4   0  100.16    4.53
  -3  -4   0   24.83    1.32
  -3  -4   0   22.66    1.47
  -3  -4   0   24.90    1.30
   3   4   0   24.41    1.29
   3   4   0   24.47    1.40
  -4  -4   0   24.85    1.39
  -4  -4   0   25.05    1.62
  -4  -4   0   26.16    1.42
   4   4   0   26.17    1.50
   4   4   0   24.73    1.38
  -5  -4   0    0.18    0.35
  -5  -4   0   -0.53    0.35
   5   4   0   -0.40    0.31
  -6  -4   0    9.53    1.14
  -6  -4   0    9.32    0.86
   6   4   0    9.93    0.86
  -7  -4   0    0.55    0.48
  -7  -4   0    0.40    0.64
   7   4   0    0.12    0.46
   8  -5   0    0.09    0.51
  -8   5   0    0.10    0.51
   7  -5   0   17.45    1.35
  -7   5   0   17.11    1.29
  -7   5   0   16.19    1.08
   6  -5   0    1.92    0.52
  -6   5   0    2.31    0.52
  -6   5   0    2.57    0.42
   5  -5   0   30.32    1.85
  -5   5   0   31.21    1.54
  -5   5   0   31.22    1.75
   4  -5   0    1.88    0.46
  -4   5   0    1.62    0.30
  -4   5   0    1.73    0.35
   3  -5   0   87.21    4.35
  -3   5   0   87.52    3.83
  -3   5   0   90.14    4.23
   2  -5   0   17.10    1.12
  -2   5   0   16.03    0.98
   1  -5   0   30.49    1.78
  -1   5   0   30.97    1.62
   0  -5   0   42.41    2.65
   0  -5   0   54.56    2.57
   0   5   0   53.65    2.62
  -1  -5   0    6.38    0.57
  -1  -5   0    7.42    0.64
   1   5   0    7.16    0.61
  -2  -5   0   19.17    1.08
  -2  -5   0   17.00    1.18
  -2  -5   0   19.59    1.10
   2   5   0   18.68    1.07
  -3  -5   0    1.91    0.34
  -3  -5   0    1.64    0.40
  -3  -5   0    1.24    0.44
   3   5   0    1.85    0.40
  -4  -5   0    7.15    0.85
  -4  -5   0    7.26    0.66
   4   5   0    8.52    0.73
   4   5   0    4.88    0.66
  -5  -5   0    0.19    0.51
  -5  -5   0   -0.60    0.34
   5   5   0    0.04    0.37
  -6  -5   0    3.30    0.83
  -6  -5   0    3.85    0.65
   6   5   0    3.63    0.64
   8  -6   0    2.47    0.77
  -8   6   0    2.83    0.70
   7  -6   0    3.94    0.79
  -7   6   0    4.14    0.59
  -7   6   0    4.32    0.70
   6  -6   0   -0.08    0.42
  -6   6   0   -0.08    0.28
  -6   6   0    0.09    0.35
   5  -6   0    2.46    0.60
  -5   6   0    3.81    0.55
  -5   6   0    2.99    0.43
   4  -6   0   -0.40    0.35
  -4   6   0   -0.26    0.19
  -4   6   0   -0.06    0.25
   3  -6   0    0.28    0.40
  -3   6   0    0.23    0.24
  -3   6   0    0.21    0.25
   2  -6   0    8.02    0.86
  -2   6   0    7.41    0.63
  -2   6   0    5.67    0.58
   1  -6   0    5.46    0.76
   1  -6   0    5.17    0.49
  -1   6   0    6.75    0.60
   0  -6   0   -0.23    0.37
   0  -6   0    0.33    0.24
   0   6   0    0.28    0.33
   0   6   0    0.34    0.30
  -1  -6   0    3.19    0.47
  -1  -6   0    4.46    0.55
   1   6   0    3.12    0.52
  -2  -6   0    6.28    0.68
  -2  -6   0    5.96    0.59
   2   6   0    7.01    0.66
  -3  -6   0    8.71    0.81
  -3  -6   0    8.43    0.86
   3   6   0    8.30    0.77
  -4  -6   0    5.19    0.82
  -4  -6   0    5.00    0.67
   4   6   0    4.97    0.66
  -5  -6   0    1.98    0.56
  -5  -6   0    2.48    0.73
   5   6   0    2.27    0.53
  -6  -6   0    6.80    1.07
  -6  -6   0    6.14    0.82
   6   6   0    6.37    0.83
  -8   7   0    0.16    0.54
   7  -7   0    5.15    0.93
  -7   7   0    7.08    0.89
  -7   7   0    6.74    0.74
   6  -7   0   -0.54    0.49
  -6   7   0    0.07    0.30
  -6   7   0    0.11    0.40
   5  -7   0   18.78    1.41
  -5   7   0   18.26    1.10
  -5   7   0   17.91    1.27
   4  -7   0    0.58    0.49
  -4   7   0   -0.05    0.28
  -4   7   0   -0.33    0.30
   3  -7   0   35.18    2.14
  -3   7   0   34.69    1.95
  -3   7   0   36.86    1.80
   2  -7   0    3.82    0.71
  -2   7   0    2.54    0.48
  -2   7   0    3.44    0.50
   1  -7   0   75.49    4.41
  -1   7   0   94.41    4.22
   0  -7   0   19.28    1.49
   0  -7   0   19.35    1.25
   0   7   0   22.86    1.36
  -1  -7   0   53.74    2.74
   1   7   0   51.61    2.89
  -2  -7   0   11.56    1.02
   2   7   0   11.66    0.96
  -3  -7   0   31.85    2.04
   3   7   0   34.67    1.88
  -4  -7   0    9.70    1.05
  -4  -7   0   10.58    0.99
   4   7   0   10.09    0.94
  -5  -7   0    7.86    0.94
  -5  -7   0    7.25    1.07
   5   7   0    6.85    0.85
   7  -8   0    5.03    0.97
  -7   8   0    5.85    0.71
  -7   8   0    5.83    0.87
   6  -8   0   14.47    1.41
  -6   8   0   17.97    1.28
  -6   8   0   17.25    1.12
   5  -8   0   22.76    1.76
  -5   8   0   23.00    1.36
  -5   8   0   25.63    1.56
   4  -8   0   29.58    2.08
  -4   8   0   32.96    1.88
  -4   8   0   32.89    1.71
   3  -8   0  113.14    5.88
  -3   8   0  118.88    5.19
  -3   8   0  118.46    5.67
   2  -8   0   11.96    1.20
  -2   8   0    8.92    0.91
  -2   8   0   11.90    0.90
   1  -8   0   52.11    3.49
  -1   8   0   73.21    3.30
   0  -8   0    3.97    0.57
   0  -8   0    4.50    0.81
   0   8   0    5.54    0.69
  -1  -8   0   45.62    2.56
   1   8   0   46.98    2.65
  -2  -8   0    0.18    0.42
   2   8   0   -0.33    0.53
  -3  -8   0   30.15    1.89
   3   8   0   24.96    1.71
  -4  -8   0    3.13    0.78
   4   8   0    3.10    0.66
   6  -9   0    7.83    1.21
  -6   9   0    8.54    0.83
  -6   9   0    8.81    0.94
   5  -9   0    1.60    0.78
  -5   9   0    0.85    0.44
  -5   9   0    0.98    0.50
   4  -9   0    4.43    0.90
  -4   9   0    4.43    0.64
  -4   9   0    4.53    0.70
   3  -9   0   -0.13    0.63
  -3   9   0    0.21    0.40
  -3   9   0    0.04    0.38
   2  -9   0    1.56    0.76
  -2   9   0    0.33    0.49
  -2   9   0    0.71    0.43
   1  -9   0    2.23    0.78
  -1   9   0    3.55    0.63
  -1   9   0    1.17    0.46
   0   9   0    0.16    0.31
   0   9   0    2.89    0.59
  -1  -9   0    0.32    0.43
   1   9   0    0.50    0.49
   1   9   0   -0.33    0.41
  -2  -9   0    0.17    0.49
   2   9   0   -0.77    0.54
  -3  -9   0    5.68    0.88
   3   9   0    2.80    0.90
   5 -10   0    1.07    0.80
  -5  10   0    0.73    0.53
  -5  10   0    0.93    0.51
   4 -10   0    1.34    0.78
  -4  10   0    1.75    0.59
  -4  10   0    1.48    0.57
   3 -10   0    6.99    1.20
  -3  10   0    5.55    0.81
  -3  10   0    5.38    0.81
   2 -10   0    1.39    0.74
  -2  10   0    1.33    0.58
  -2  10   0    1.67    0.54
  -1  10   0    2.54    0.68
  -1  10   0    9.44    0.96
   0  10   0   -0.52    0.43
   0  10   0    0.09    0.32
   1  10   0    1.00    0.51
  -2 -10   0    1.70    0.62
   2  10   0   -0.52    0.48
   4 -11   0   10.22    1.49
  -4  11   0    9.32    1.04
  -4  11   0    9.26    1.10
   3 -11   0    3.26    1.02
  -3  11   0    2.29    0.68
  -3  11   0    2.86    0.77
  -2  11   0    9.49    1.00
  -2  11   0    8.60    1.17
  -1  11   0    5.12    0.95
  -1  11   0    9.37    1.04
   0  11   0    1.73    0.61
   0  11  -1   12.23    1.23
  -1  11  -1    9.76    1.14
  -2  11  -1   13.42    1.22
  -2  11  -1   10.07    1.32
  -3  11  -1   14.70    1.36
  -3  11  -1   18.39    1.45
   3 -11   1   18.05    1.81
  -4  11  -1    9.19    1.10
  -4  11  -1    8.54    1.03
   4 -11   1   10.01    1.43
   1  10  -1    0.67    0.53
   1  10  -1    0.84    0.62
  -1  10  -1    2.25    0.64
  -1  10  -1    0.37    0.41
  -2  10  -1   12.14    1.21
  -2  10  -1   17.70    1.30
   2 -10   1   14.73    1.56
  -3  10  -1    6.47    0.88
  -3  10  -1    5.23    0.81
   3 -10   1    6.16    1.05
  -4  10  -1    4.88    0.79
  -4  10  -1    5.90    0.80
   4 -10   1    4.44    1.00
  -5  10  -1    1.51    0.61
  -5  10  -1    2.26    0.58
   5 -10   1    1.51    0.85
  -4  -9   1    1.67    0.69
   3   9  -1    4.32    0.80
  -3  -9   1    5.54    0.87
   2   9  -1    1.35    0.73
   2   9  -1    1.15    0.56
  -2  -9   1    4.79    0.77
   1   9  -1    0.17    0.45
   1   9  -1    0.46    0.52
  -1  -9   1    0.09    0.41
   0   9  -1    1.72    0.57
   0   9  -1    0.43    0.41
  -1   9  -1    0.31    0.41
  -1   9  -1   -0.23    0.29
   1  -9   1    0.67    0.67
  -2   9  -1    1.82    0.51
  -2   9  -1    1.19    0.52
   2  -9   1    1.52    0.74
  -3   9  -1   12.10    0.98
  -3   9  -1   10.94    0.98
   3  -9   1   10.78    1.25
  -4   9  -1   -0.45    0.37
  -4   9  -1   -0.30    0.37
   4  -9   1   -0.30    0.59
  -5   9  -1   -0.19    0.43
  -5   9  -1   -0.24    0.36
   5  -9   1    0.12    0.60
  -6   9  -1    1.62    0.58
  -6   9  -1    0.23    0.40
   6  -9   1    1.59    0.80
  -5  -8   1    0.84    0.62
  -5  -8   1    0.30    0.60
   4   8  -1    0.30    0.49
  -4  -8   1   -0.15    0.48
  -4  -8   1    0.67    0.60
   3   8  -1   -0.14    0.40
  -3  -8   1    0.22    0.49
   2   8  -1    2.96    0.63
  -2  -8   1    3.53    0.66
   1   8  -1    0.21    0.50
   1   8  -1   -0.18    0.37
  -1  -8   1   -0.19    0.34
   0   8  -1   18.99    1.32
   0  -8   1   14.21    1.12
  -1   8  -1   -0.11    0.26
  -1   8  -1    0.44    0.40
   1  -8   1    0.73    0.60
  -2   8  -1   14.73    1.13
   2  -8   1   15.26    1.28
  -3   8  -1    0.93    0.41
  -3   8  -1    0.99    0.43
   3  -8   1    0.73    0.54
  -4   8  -1   19.45    1.33
  -4   8  -1   19.72    1.20
   4  -8   1   20.13    1.54
  -5   8  -1   11.03    0.84
  -5   8  -1   12.13    1.02
   5  -8   1    9.45    1.15
  -6   8  -1    6.61    0.70
  -6   8  -1    5.49    0.79
   6  -8   1    5.37    0.93
  -7   8  -1    4.92    0.83
   7  -8   1    5.20    1.00
   5   7  -1    4.72    0.74
  -5  -7   1    4.16    0.75
  -5  -7   1    5.51    0.92
   4   7  -1   12.25    0.97
  -4  -7   1   10.45    1.15
  -4  -7   1   10.80    0.95
   3   7  -1   34.80    1.91
  -3  -7   1   33.14    2.11
  -3  -7   1   36.61    1.93
   2   7  -1   49.45    2.49
  -2  -7   1   48.71    2.72
   1   7  -1   16.06    1.29
  -1  -7   1   22.47    1.34
   0   7  -1   72.30    3.64
   0  -7   1   67.17    3.51
  -1   7  -1    2.52    0.49
   1  -7   1    2.86    0.66
  -2   7  -1  176.59    8.08
   2  -7   1  165.99    8.20
  -3   7  -1    0.37    0.31
  -3   7  -1    0.37    0.30
   3  -7   1    0.70    0.51
  -4   7  -1   74.18    3.32
  -4   7  -1   71.97    3.69
   4  -7   1   74.09    3.85
  -5   7  -1    4.34    0.52
  -5   7  -1    3.89    0.63
   5  -7   1    3.59    0.70
  -6   7  -1   29.52    1.51
  -6   7  -1   25.82    1.71
   6  -7   1   27.16    1.87
  -7   7  -1    4.16    0.73
   7  -7   1    4.11    0.87
   6   6  -1    0.05    0.45
  -6  -6   1   -0.63    0.53
  -6  -6   1   -0.10    0.50
   5   6  -1   30.13    1.74
  -5  -6   1   33.86    2.16
  -5  -6   1   29.76    1.74
   4   6  -1   19.97    1.29
  -4  -6   1   21.33    1.30
  -4  -6   1   20.29    1.50
   3   6  -1   32.88    1.74
  -3  -6   1   31.46    1.96
  -3  -6   1   33.06    1.74
   2   6  -1   37.78    1.86
  -2  -6   1   33.79    2.04
  -2  -6   1   35.26    1.84
   1   6  -1   27.97    1.58
  -1  -6   1   30.57    1.63
  -1  -6   1   27.54    1.65
   0   6  -1   65.19    3.61
   0  -6   1   75.65    3.55
  -1   6  -1   27.22    1.47
   1  -6   1   25.33    1.57
   1  -6   1   22.75    1.35
  -2   6  -1   49.70    2.46
   2  -6   1   44.98    2.52
  -3   6  -1    2.86    0.39
  -3   6  -1    2.28    0.42
   3  -6   1    2.81    0.55
  -4   6  -1   26.70    1.35
  -4   6  -1   26.04    1.53
   4  -6   1   26.61    1.64
  -5   6  -1    2.14    0.48
  -5   6  -1    1.98    0.37
   5  -6   1    1.73    0.50
  -6   6  -1    6.64    0.80
  -6   6  -1    7.64    0.68
   6  -6   1    6.96    0.88
  -7   6  -1    0.70    0.51
   7  -6   1   -0.24    0.46
  -8   6  -1    0.18    0.54
   8  -6   1   -0.43    0.57
  -7  -5   1    3.74    0.73
  -7  -5   1    5.02    0.99
   6   5  -1    0.18    0.40
  -6  -5   1   -0.08    0.59
  -6  -5   1    0.30    0.48
   5   5  -1    5.79    0.76
   5   5  -1    4.74    0.67
  -5  -5   1    5.43    0.88
  -5  -5   1    5.50    0.70
   4   5  -1    1.24    0.43
   4   5  -1    1.91    0.45
  -4  -5   1    1.58    0.53
  -4  -5   1    2.11    0.47
   3   5  -1    7.38    0.67
  -3  -5   1    7.52    0.68
  -3  -5   1    6.17    0.76
   2   5  -1    2.09    0.39
  -2  -5   1    2.18    0.40
  -2  -5   1    1.75    0.41
  -2  -5   1    2.31    0.32
   1   5  -1    0.37    0.23
   1   5  -1   -0.07    0.11
  -1  -5   1   -0.10    0.26
  -1  -5   1   -0.02    0.22
  -1  -5   1    0.21    0.27
   0   5  -1    0.10    0.21
   0  -5   1   -0.06    0.18
  -1   5  -1   17.90    1.03
   1  -5   1   15.56    1.06
   1  -5   1   14.86    0.91
  -2   5  -1   45.51    2.31
   2  -5   1   46.01    2.38
  -3   5  -1    5.32    0.51
   3  -5   1    5.47    0.59
  -4   5  -1   20.51    1.20
  -4   5  -1   19.16    1.03
   4  -5   1   19.28    1.27
  -5   5  -1    0.06    0.29
  -5   5  -1   -0.01    0.21
   5  -5   1   -0.18    0.31
  -6   5  -1   15.94    0.95
  -6   5  -1   14.23    1.09
   6  -5   1   15.57    1.19
  -7   5  -1    0.35    0.41
   7  -5   1    0.06    0.48
  -8   5  -1    2.80    0.68
   8  -5   1    2.41    0.73
   7   4  -1    0.36    0.49
  -7  -4   1   -0.05    0.62
  -7  -4   1    0.22    0.50
   6   4  -1    0.48    0.39
  -6  -4   1    0.55    0.57
  -6  -4   1    0.06    0.41
   5   4  -1    0.42    0.34
   5   4  -1    0.89    0.44
  -5  -4   1    0.40    0.34
  -5  -4   1    0.98    0.49
   4   4  -1    2.46    0.45
   4   4  -1    2.58    0.48
  -4  -4   1    3.08    0.57
  -4  -4   1    2.73    0.46
   3   4  -1   43.15    2.05
   3   4  -1   45.75    2.25
  -3  -4   1   39.64    2.32
  -3  -4   1   43.05    2.10
  -3  -4   1   41.57    2.03
   2   4  -1    9.76    0.67
  -2  -4   1   10.21    0.68
  -2  -4   1   10.23    0.80
  -2  -4   1   10.46    0.62
  -1  -4   1   60.88    2.88
  -1  -4   1   57.97    2.99
   0  -4   1  146.63    6.96
  -1   4  -1   78.35    3.69
   1  -4   1   76.27    3.72
  -2   4  -1   43.51    2.12
   2  -4   1   41.75    2.17
  -3   4  -1   28.12    1.59
  -3   4  -1   31.52    1.59
   3  -4   1   29.48    1.64
  -4   4  -1   55.50    2.81
  -4   4  -1   57.13    2.87
   4  -4   1   56.76    2.89
  -5   4  -1   12.41    0.75
  -5   4  -1   12.45    0.89
  -5   4  -1   12.41    0.94
   5  -4   1   12.18    0.96
  -6   4  -1   28.86    1.48
  -6   4  -1   29.23    1.78
  -6   4  -1   29.43    1.71
   6  -4   1   28.18    1.78
  -7   4  -1   -0.25    0.38
  -7   4  -1    0.31    0.38
   7  -4   1    0.22    0.44
  -8   4  -1    4.78    0.86
  -8   4  -1    3.96    0.77
   8  -4   1    3.97    0.78
   7   3  -1    5.70    0.77
  -7  -3   1    7.80    1.05
  -7  -3   1    6.42    0.80
  -7  -3   1    7.90    0.91
   6   3  -1    0.96    0.40
   6   3  -1    1.09    0.46
  -6  -3   1    1.05    0.57
  -6  -3   1    0.43    0.42
  -6  -3   1    0.96    0.43
   5   3  -1   63.61    3.06
   5   3  -1   66.93    3.32
  -5  -3   1   66.17    3.54
  -5  -3   1   63.89    3.05
  -5  -3   1   67.47    3.30
   4   3  -1    0.16    0.25
   4   3  -1    0.11    0.28
  -4  -3   1    0.12    0.32
  -4  -3   1    0.39    0.20
  -4  -3   1    0.19    0.25
  -4  -3   1    0.33    0.28
   3   3  -1  107.83    4.61
   3   3  -1  104.91    5.01
  -3  -3   1  108.27    4.59
  -3  -3   1  103.55    5.22
  -3  -3   1  107.51    4.93
  -3  -3   1  103.32    4.99
   2   3  -1    8.17    0.61
  -2  -3   1    6.72    0.60
  -2  -3   1    7.60    0.46
  -1  -3   1  349.58   16.70
  -1  -3   1  364.58   16.25
  -1   3  -1  507.92   22.50
   1  -3   1  484.92   22.59
  -2   3  -1   63.40    3.06
  -2   3  -1   63.00    3.03
   2  -3   1   65.28    3.09
  -3   3  -1   99.47    4.79
  -3   3  -1  103.71    4.85
   3  -3   1  103.49    4.87
  -4   3  -1   63.17    3.15
  -4   3  -1   62.47    3.08
   4  -3   1   63.79    3.17
  -5   3  -1   24.72    1.46
  -5   3  -1   26.17    1.29
  -5   3  -1   26.51    1.54
   5  -3   1   25.89    1.57
  -6   3  -1   17.31    1.00
  -6   3  -1   16.74    1.22
  -6   3  -1   16.83    1.17
   6  -3   1   17.24    1.23
  -7   3  -1    1.68    0.57
  -7   3  -1    2.26    0.55
   7  -3   1    2.16    0.57
  -8   3  -1    5.36    0.80
  -8   3  -1    6.56    0.92
   8  -3   1    5.32    0.86
   8   2  -1    3.34    0.68
  -8  -2   1    3.28    0.83
  -8  -2   1    4.21    0.73
  -8  -2   1    3.49    0.75
   7   2  -1   14.88    1.21
   7   2  -1   12.59    1.01
  -7  -2   1   12.88    1.11
  -7  -2   1   12.15    1.23
  -7  -2   1   12.58    1.02
   6   2  -1    1.05    0.45
  -6  -2   1    0.24    0.38
  -6  -2   1    1.40    0.42
  -6  -2   1    0.57    0.46
   5   2  -1   69.26    3.50
  -5  -2   1   71.38    3.43
  -5  -2   1   72.03    3.70
  -5  -2   1   68.95    3.20
  -5  -2   1   70.28    3.48
   4   2  -1   11.47    0.81
   4   2  -1   12.35    0.80
  -4  -2   1   12.38    0.78
  -4  -2   1   13.24    0.84
  -4  -2   1   11.22    0.90
  -4  -2   1   12.50    0.76
   3   2  -1  252.83   11.79
  -3  -2   1  252.71   11.78
  -3  -2   1  262.74   12.19
  -3  -2   1  261.93   11.77
   2   2  -1   13.53    0.81
  -2  -2   1   14.52    0.87
  -2  -2   1   14.23    0.80
  -2  -2   1   14.14    0.72
   1   2  -1  505.70   22.04
  -1  -2   1  467.10   22.04
   0  -2   1   47.39    2.23
  -1   2  -1  155.64    7.40
  -1   2  -1  165.34    7.38
   1  -2   1  163.79    7.42
  -2   2  -1   42.97    2.04
  -2   2  -1   41.60    2.06
   2  -2   1   42.07    2.08
  -3   2  -1  176.65    8.08
  -3   2  -1  172.13    8.15
   3  -2   1  178.51    8.18
  -4   2  -1   12.87    0.86
  -4   2  -1   12.24    0.81
   4  -2   1   12.99    0.88
  -5   2  -1    7.29    0.65
  -5   2  -1    7.25    0.56
  -5   2  -1    7.30    0.68
   5  -2   1    7.31    0.69
  -6   2  -1    5.48    0.52
  -6   2  -1    4.06    0.58
  -6   2  -1    5.49    0.68
   6  -2   1    5.13    0.71
  -7   2  -1   -0.16    0.41
  -7   2  -1    0.15    0.39
   7  -2   1    0.26    0.40
  -8   2  -1    0.94    0.58
  -8   2  -1    0.88    0.51
   8  -2   1    0.74    0.57
   8   1  -1    0.34    0.53
  -8  -1   1   -0.02    0.45
  -8  -1   1    0.33    0.51
   7   1  -1    5.88    0.80
  -7  -1   1    5.88    0.71
  -7  -1   1    5.83    0.77
  -7  -1   1    6.28    0.85
   6   1  -1    0.19    0.36
  -6  -1   1    0.49    0.40
  -6  -1   1    0.43    0.35
  -6  -1   1    0.14    0.32
  -6  -1   1   -0.19    0.17
   5   1  -1    8.61    0.78
   5   1  -1    7.71    0.67
  -5  -1   1    8.87    0.69
  -5  -1   1    8.69    0.82
  -5  -1   1    9.03    0.75
  -5  -1   1    9.64    0.67
   4   1  -1   29.84    1.63
   4   1  -1   29.91    1.59
  -4  -1   1   30.49    1.57
  -4  -1   1   30.93    1.61
  -4  -1   1   30.68    1.71
   3   1  -1   20.68    1.15
   3   1  -1   22.00    1.12
  -3  -1   1   21.34    1.10
  -3  -1   1   20.96    1.21
  -3  -1   1   20.79    1.13
   2   1  -1   44.31    2.01
   2   1  -1   40.86    2.04
  -2  -1   1   42.52    1.99
  -2  -1   1   41.80    2.04
   0  -1   1    0.74    0.09
  -1   1  -1    5.49    0.36
   1  -1   1    5.83    0.37
  -2   1  -1   34.95    1.63
  -2   1  -1   30.64    1.66
   2  -1   1   35.84    1.70
  -3   1  -1   54.67    2.58
  -3   1  -1   53.72    2.64
   3  -1   1   52.65    2.66
  -4   1  -1    6.64    0.56
  -4   1  -1    5.95    0.49
   4  -1   1    5.97    0.59
   4  -1   1    5.80    0.50
  -5   1  -1   19.54    1.27
  -5   1  -1   20.06    1.21
   5  -1   1   20.65    1.30
   5  -1   1   21.26    1.24
  -6   1  -1   11.29    0.95
  -6   1  -1   10.99    0.77
  -6   1  -1   11.58    0.90
   6  -1   1   11.19    0.94
  -7   1  -1    2.19    0.51
  -7   1  -1    2.08    0.57
   7  -1   1    1.33    0.53
  -8   1  -1    5.03    0.83
  -8   1  -1    5.99    0.81
   8   0  -1    0.37    0.51
  -8   0   1    0.56    0.47
  -8   0   1   -0.05    0.48
   7   0  -1    0.92    0.47
  -7   0   1    0.13    0.35
  -7   0   1    1.05    0.46
   6   0  -1    1.25    0.41
   6   0  -1    1.00    0.38
  -6   0   1    1.10    0.37
  -6   0   1    1.62    0.44
  -6   0   1    0.40    0.34
  -6   0   1    1.08    0.41
   5   0  -1    1.17    0.34
   5   0  -1    0.72    0.29
  -5   0   1    0.71    0.28
  -5   0   1    0.64    0.27
  -5   0   1    0.44    0.30
  -5   0   1    0.59    0.30
   4   0  -1    2.02    0.33
  -4   0   1    2.55    0.33
  -4   0   1    3.21    0.41
  -4   0   1    2.59    0.37
   3   0  -1    4.37    0.38
  -3   0   1    4.07    0.37
   2   0  -1   54.80    2.48
  -2   0   1   50.55    2.49
   1   0  -1   33.26    1.56
   0   0  -1    1.76    0.12
  -1   0  -1   15.37    0.78
  -3   0  -1   88.02    4.17
  -3   0  -1   89.07    4.10
  -3   0  -1   86.84    4.22
   3   0   1   87.10    4.24
  -4   0  -1  105.65    4.83
  -4   0  -1  105.82    4.97
  -4   0  -1   98.46    4.89
   4   0   1  104.67    4.94
   4   0   1   97.67    4.98
  -5   0  -1   30.97    1.64
  -5   0  -1   29.43    1.69
  -5   0  -1   31.17    1.50
  -5   0  -1   29.32    1.68
   5   0   1   28.87    1.72
   5   0   1   31.13    1.75
  -6   0  -1   31.76    1.80
  -6   0  -1   29.92    1.70
  -6   0  -1   29.36    1.75
  -6   0  -1   29.02    1.55
   6   0   1   32.43    1.83
   6   0   1   29.49    1.75
   6   0   1   28.36    1.78
  -7   0  -1   15.04    1.18
  -7   0  -1   14.40    1.17
  -7   0  -1   14.15    1.10
  -7   0  -1   14.27    1.00
   7   0   1   15.20    1.21
   8  -1  -1    4.16    0.77
  -8   1   1    4.40    0.68
  -8   1   1    4.16    0.70
   7  -1  -1    4.42    0.67
  -7   1   1    5.08    0.63
  -7   1   1    4.06    0.64
  -7   1   1    4.42    0.66
   6  -1  -1   85.25    4.23
  -6   1   1   85.70    4.21
  -6   1   1   85.15    3.83
  -6   1   1   85.10    4.20
   5  -1  -1   34.77    1.85
  -5   1   1   33.54    1.82
  -5   1   1   34.05    1.83
  -5   1   1   33.72    1.83
   4  -1  -1   91.56    4.38
  -4   1   1   90.34    4.36
  -4   1   1   94.73    4.43
  -4   1   1   90.47    4.37
   3  -1  -1  167.00    7.59
  -3   1   1  167.44    7.57
  -3   1   1  157.82    7.57
   2  -1  -1  103.75    4.61
  -2   1   1   93.99    4.56
   1  -1  -1  517.51   23.50
  -1  -1  -1  585.37   26.73
  -2  -1  -1   16.80    0.91
  -3  -1  -1  289.68   13.71
   3   1   1  294.28   13.30
  -4  -1  -1    0.39    0.22
  -4  -1  -1    0.13    0.19
  -4  -1  -1    0.33    0.23
   4   1   1    0.53    0.22
  -5  -1  -1  126.31    5.26
  -5  -1  -1  120.03    5.96
  -5  -1  -1  123.13    5.83
  -5  -1  -1  119.52    5.72
   5   1   1  118.77    5.75
   5   1   1  120.73    5.87
  -6  -1  -1   16.99    1.18
  -6  -1  -1   16.06    1.02
  -6  -1  -1   16.08    1.09
  -6  -1  -1   17.30    1.23
   6   1   1   17.09    1.19
   6   1   1   15.47    1.21
   6   1   1   15.98    1.20
  -7  -1  -1   28.75    1.80
  -7  -1  -1   28.81    1.61
  -7  -1  -1   32.10    1.91
   7   1   1   25.29    1.85
  -8   2   1   27.69    1.80
   7  -2  -1    3.02    0.59
  -7   2   1    2.44    0.56
  -7   2   1    2.33    0.49
  -7   2   1    1.59    0.50
   6  -2  -1   22.37    1.45
  -6   2   1   24.72    1.32
  -6   2   1   24.12    1.48
  -6   2   1   23.81    1.44
   5  -2  -1   12.11    0.87
  -5   2   1   11.96    0.85
  -5   2   1   11.31    0.73
  -5   2   1   12.25    0.87
   4  -2  -1   74.09    3.52
  -4   2   1   72.61    3.48
  -4   2   1   68.94    3.48
   3  -2  -1   51.22    2.51
  -3   2   1   49.84    2.46
   2  -2  -1  263.17   11.35
  -2   2   1  230.93   11.23
   1  -2  -1   52.03    2.55
   0  -2  -1    6.26    0.51
  -1  -2  -1   60.49    2.87
  -2  -2  -1    3.58    0.35
  -2  -2  -1    3.24    0.36
   2   2   1    3.84    0.33
  -3  -2  -1   14.35    0.94
  -3  -2  -1   14.68    0.87
  -3  -2  -1   14.25    0.80
   3   2   1   14.05    0.82
  -4  -2  -1   -0.11    0.25
  -4  -2  -1   -0.12    0.07
  -4  -2  -1    0.17    0.23
   4   2   1    0.24    0.21
   4   2   1   -0.01    0.21
  -5  -2  -1    0.20    0.29
  -5  -2  -1    0.15    0.28
  -5  -2  -1    0.01    0.28
  -5  -2  -1   -0.04    0.29
   5   2   1   -0.07    0.27
   5   2   1   -0.06    0.27
  -6  -2  -1    1.72    0.47
  -6  -2  -1    1.42    0.44
  -6  -2  -1    1.83    0.43
  -6  -2  -1    1.70    0.54
   6   2   1    1.41    0.51
   6   2   1    2.14    0.46
  -7  -2  -1    1.86    0.50
  -7  -2  -1    1.27    0.59
   7   2   1    1.39    0.55
  -8  -2  -1    0.12    0.58
   8  -3  -1    7.30    0.96
  -8   3   1    7.87    0.84
  -8   3   1    7.72    0.95
   7  -3  -1    0.11    0.38
  -7   3   1    0.72    0.38
  -7   3   1    0.28    0.43
   6  -3  -1   11.81    0.98
  -6   3   1   11.60    0.82
  -6   3   1   12.29    0.97
   5  -3  -1    0.49    0.31
  -5   3   1    0.37    0.23
  -5   3   1    0.18    0.24
   4  -3  -1    8.84    0.72
  -4   3   1    9.66    0.68
   3  -3  -1    4.52    0.50
  -3   3   1    4.54    0.41
   2  -3  -1   29.04    1.54
  -2   3   1   26.80    1.40
   1  -3  -1    5.73    0.58
  -1   3   1    6.79    0.42
   0  -3  -1    6.47    0.60
  -1  -3  -1   34.48    1.82
  -1  -3  -1   36.84    1.80
  -2  -3  -1    6.50    0.50
  -2  -3  -1    6.58    0.57
   2   3   1    6.35    0.51
  -3  -3  -1   21.11    1.37
  -3  -3  -1   23.52    1.27
   3   3   1   23.50    1.25
  -4  -3  -1    7.20    0.61
  -4  -3  -1    6.97    0.61
  -4  -3  -1    5.93    0.72
   4   3   1    7.28    0.65
   4   3   1    7.30    0.61
  -5  -3  -1   12.49    1.09
  -5  -3  -1   12.06    0.94
  -5  -3  -1   11.82    0.86
   5   3   1   13.04    0.88
  -6  -3  -1    0.77    0.49
  -6  -3  -1    0.47    0.40
   6   3   1    0.58    0.40
  -7  -3  -1    5.58    0.89
   7   3   1    4.96    0.93
   8  -4  -1    7.73    1.00
  -8   4   1    7.31    0.92
  -8   4   1    7.68    0.84
   7  -4  -1   -0.09    0.41
  -7   4   1    0.64    0.41
  -7   4   1    0.45    0.36
   6  -4  -1   26.52    1.67
  -6   4   1   26.57    1.42
  -6   4   1   27.27    1.64
   5  -4  -1    7.22    0.73
  -5   4   1    7.08    0.57
  -5   4   1    6.88    0.65
   4  -4  -1   87.29    4.30
  -4   4   1   86.84    4.19
   3  -4  -1   94.13    4.57
  -3   4   1   93.52    4.44
   2  -4  -1  176.45    8.16
  -2   4   1  170.42    7.97
   1  -4  -1   68.94    3.42
  -1   4   1   66.39    3.19
   0  -4  -1  193.81    9.14
   0  -4  -1  175.04    9.09
   0   4   1  212.99    8.93
  -1  -4  -1  136.09    6.16
  -1  -4  -1  126.25    6.28
  -2  -4  -1  108.75    5.04
  -2  -4  -1  104.19    5.21
  -3  -4  -1  112.34    4.62
  -3  -4  -1  108.63    5.27
   3   4   1   92.27    5.00
   3   4   1  110.57    4.63
  -4  -4  -1    7.21    0.79
  -4  -4  -1    8.07    0.68
   4   4   1    7.53    0.65
  -5  -4  -1   46.15    2.63
  -5  -4  -1   46.88    2.25
   5   4   1   42.75    2.22
  -6  -4  -1    6.06    0.93
  -6  -4  -1    6.22    0.74
   6   4   1    5.85    0.72
  -7  -4  -1    8.80    1.15
  -7  -4  -1    8.70    0.93
   7   4   1    8.52    1.24
   8  -5  -1    5.97    0.99
  -8   5   1    6.62    0.79
  -8   5   1    7.01    0.93
   7  -5  -1    4.67    0.80
  -7   5   1    4.08    0.69
  -7   5   1    3.99    0.58
   6  -5  -1   18.46    1.42
  -6   5   1   21.62    1.19
  -6   5   1   21.84    1.39
   5  -5  -1    6.19    0.79
  -5   5   1    7.39    0.71
  -5   5   1    7.58    0.61
   4  -5  -1   91.05    4.63
  -4   5   1   95.04    4.06
  -4   5   1   92.60    4.48
   3  -5  -1   16.46    1.20
  -3   5   1   17.38    1.03
  -3   5   1   17.10    0.93
   2  -5  -1  133.58    6.34
  -2   5   1  129.03    6.11
   1  -5  -1    3.84    0.65
  -1   5   1    5.04    0.45
   0  -5  -1  109.05    5.84
   0  -5  -1  116.94    5.79
   0   5   1  135.62    5.68
  -1  -5  -1    1.60    0.36
  -1  -5  -1    1.55    0.32
   1   5   1    0.06    0.18
   1   5   1    0.87    0.34
  -2  -5  -1   26.36    1.45
  -3  -5  -1    1.11    0.35
  -3  -5  -1    1.07    0.39
  -3  -5  -1    1.14    0.31
   3   5   1    1.51    0.36
  -4  -5  -1   16.12    1.05
  -4  -5  -1   15.65    1.26
   4   5   1   15.21    1.01
  -5  -5  -1    3.78    0.60
  -5  -5  -1    3.04    0.71
   5   5   1    3.19    0.55
  -6  -5  -1    1.12    0.67
  -6  -5  -1    1.29    0.51
   6   5   1    1.31    0.50
   8  -6  -1    2.13    0.75
  -8   6   1    2.87    0.70
   7  -6  -1    8.05    1.07
  -7   6   1    8.03    0.75
  -7   6   1    9.65    0.93
   6  -6  -1   24.47    1.68
  -6   6   1   23.62    1.34
  -6   6   1   24.41    1.53
   5  -6  -1    5.76    0.82
  -5   6   1    5.97    0.59
  -5   6   1    6.62    0.67
   4  -6  -1   42.07    2.45
  -4   6   1   45.98    2.06
  -4   6   1   41.23    2.27
   3  -6  -1    1.87    0.56
  -3   6   1    2.17    0.37
  -3   6   1    1.97    0.36
   2  -6  -1   34.96    2.04
  -2   6   1   31.40    1.73
  -2   6   1   33.10    1.68
   1  -6  -1    0.35    0.45
   1  -6  -1    0.75    0.23
  -1   6   1    0.62    0.26
  -1   6   1    0.27    0.22
   0  -6  -1   61.57    3.20
   0  -6  -1   63.19    3.38
   0   6   1   66.80    3.15
  -1  -6  -1    1.88    0.45
  -1  -6  -1    1.50    0.38
   1   6   1    0.77    0.33
  -2  -6  -1    5.09    0.63
   2   6   1    3.86    0.56
  -3  -6  -1    5.26    0.73
  -3  -6  -1    6.01    0.69
   3   6   1    5.55    0.67
  -4  -6  -1    0.31    0.44
  -4  -6  -1    0.65    0.46
   4   6   1   -0.14    0.35
  -5  -6  -1    0.12    0.46
  -5  -6  -1   -0.77    0.43
   5   6   1   -0.06    0.40
  -6  -6  -1    0.75    0.67
  -6  -6  -1    0.30    0.53
   6   6   1   -0.31    0.45
  -8   7   1   -0.19    0.52
  -8   7   1   -0.13    0.43
   7  -7  -1   -0.90    0.49
  -7   7   1    0.50    0.46
  -7   7   1    0.55    0.39
   6  -7  -1    0.30    0.54
  -6   7   1    0.51    0.35
  -6   7   1    1.09    0.43
   5  -7  -1    1.44    0.59
  -5   7   1    1.45    0.45
  -5   7   1    2.53    0.43
   4  -7  -1    0.95    0.57
  -4   7   1    1.05    0.38
  -4   7   1    0.92    0.32
   3  -7  -1    0.91    0.58
  -3   7   1    1.23    0.35
  -3   7   1    1.21    0.35
   2  -7  -1    0.51    0.57
  -2   7   1    0.56    0.30
  -2   7   1    0.62    0.33
   1  -7  -1    0.15    0.48
  -1   7   1    0.17    0.25
  -1   7   1   -0.29    0.17
   0  -7  -1   33.45    1.96
   0  -7  -1   36.73    2.20
   0   7   1   38.55    1.98
  -1  -7  -1    0.53    0.43
  -1  -7  -1    0.34    0.31
   1   7   1    0.42    0.36
   1   7   1    0.37    0.42
   2   7   1    7.13    0.90
  -3  -7  -1    7.89    0.94
   3   7   1    6.87    0.83
  -4  -7  -1    4.37    0.82
   4   7   1    4.94    0.73
  -5  -7  -1    3.34    0.69
  -5  -7  -1    1.57    0.69
   5   7   1    3.32    0.66
   7  -8  -1    0.32    0.70
  -7   8   1    0.52    0.51
  -7   8   1    0.59    0.44
   6  -8  -1   13.91    1.34
  -6   8   1   14.52    0.99
  -6   8   1   13.78    1.16
   5  -8  -1    0.59    0.64
  -5   8   1    0.68    0.43
  -5   8   1    0.61    0.39
   4  -8  -1   27.41    1.99
  -4   8   1   30.70    1.61
  -4   8   1   31.12    1.77
   3  -8  -1    4.34    0.86
  -3   8   1    3.75    0.55
  -3   8   1    3.65    0.55
   2  -8  -1   53.80    3.18
  -2   8   1   56.99    2.79
  -2   8   1   48.99    2.65
   1  -8  -1    0.49    0.55
  -1   8   1    0.04    0.29
  -1   8   1    0.47    0.32
   0  -8  -1   61.75    3.54
   0  -8  -1   72.17    3.73
   0   8   1   76.12    3.53
  -1  -8  -1    2.45    0.49
  -1  -8  -1    1.80    0.56
   1   8   1    0.08    0.40
  -3  -8  -1    1.52    0.55
   3   8   1    0.55    0.63
  -4  -8  -1   22.47    1.68
   4   8   1   17.77    1.41
   6  -9  -1    4.35    0.96
  -6   9   1    5.38    0.72
  -6   9   1    5.30    0.81
   5  -9  -1   25.41    2.00
  -5   9   1   26.78    1.73
  -5   9   1   27.17    1.55
   4  -9  -1   17.19    1.59
  -4   9   1   15.37    1.13
  -4   9   1   16.69    1.23
   3  -9  -1   40.34    2.68
  -3   9   1   39.30    2.28
  -3   9   1   43.36    2.18
   2  -9  -1   40.24    2.89
  -2   9   1   45.75    2.52
  -2   9   1   53.59    2.59
   1  -9  -1   44.89    2.89
  -1   9   1   48.16    2.54
  -3  -9  -1    2.30    0.66
   3   9   1    1.46    0.69
   5 -10  -1   14.65    1.55
  -5  10   1   14.53    1.13
  -5  10   1   14.03    1.23
   4 -10  -1    3.17    0.95
  -4  10   1    3.40    0.67
  -4  10   1    2.84    0.62
   3 -10  -1    4.41    1.03
  -3  10   1    3.30    0.65
  -3  10   1    3.20    0.65
   2 -10  -1    0.88    0.74
  -2  10   1   -0.07    0.47
  -2  10   1    0.18    0.43
   1 -10  -1    5.40    1.05
  -1  10   1    2.45    0.63
  -1  10   1    4.09    0.68
   0  10   1    0.38    0.38
   1  10   1    0.03    0.35
  -2 -10  -1   -0.16    0.52
   2  10   1   -0.15    0.41
   4 -11  -1    3.80    1.08
  -4  11   1    2.53    0.68
  -4  11   1    2.95    0.72
   3 -11  -1    1.95    0.94
  -3  11   1    1.55    0.68
  -3  11   1    1.97    0.63
   2 -11  -1    7.96    1.37
  -2  11   1    8.35    1.10
  -2  11   1    8.79    1.00
  -1  11   1    0.47    0.59
   0  11   1    3.03    0.72
   0  11  -2    8.26    1.11
  -1  11  -2    2.02    0.67
  -1  11  -2    0.72    0.57
  -2  11  -2   11.14    1.15
  -2  11  -2    8.54    1.20
  -3  11  -2    2.33    0.80
  -3  11  -2    1.61    0.67
   2  10  -2    0.29    0.69
   2  10  -2   -0.19    0.55
  -2 -10   2    0.12    0.52
   1  10  -2   25.20    1.84
  -1 -10   2   22.91    1.67
   0  10  -2    0.89    0.48
   0  10  -2    3.15    0.76
  -2  10  -2    7.32    1.04
  -2  10  -2   12.67    1.14
  -3  10  -2   42.89    2.33
  -3  10  -2   40.75    2.44
   3 -10   2   39.65    2.62
  -4  10  -2   12.42    1.08
  -4  10  -2   13.62    1.22
   4 -10   2   12.53    1.45
  -5  10  -2   11.80    1.14
  -5  10  -2   11.87    1.00
   5 -10   2   12.32    1.47
  -4  -9   2    1.14    0.65
   3   9  -2   14.79    1.28
  -3  -9   2   14.13    1.35
   2   9  -2   -0.09    0.37
   2   9  -2   -0.86    0.59
  -2  -9   2    0.33    0.49
   1   9  -2   31.48    2.23
  -1  -9   2   35.55    2.09
   0   9  -2    0.28    0.45
   0   9  -2    0.65    0.55
  -2   9  -2    0.51    0.42
  -2   9  -2    0.20    0.45
   2  -9   2    0.14    0.58
  -3   9  -2    8.38    0.96
  -3   9  -2    9.03    0.95
   3  -9   2    9.14    1.12
  -4   9  -2    1.83    0.54
  -4   9  -2    1.81    0.49
   4  -9   2    0.44    0.61
  -5   9  -2   14.31    1.02
  -5   9  -2   13.94    1.20
   5  -9   2   13.85    1.40
  -6   9  -2    1.00    0.57
   6  -9   2    0.13    0.73
  -5  -8   2    5.43    1.00
  -5  -8   2    4.37    0.85
   4   8  -2   12.64    1.08
  -4  -8   2   12.88    1.11
  -4  -8   2   13.62    1.33
   3   8  -2   -0.18    0.41
   3   8  -2    0.04    0.23
  -3  -8   2    0.19    0.46
   2   8  -2   10.41    0.98
  -2  -8   2   11.28    1.01
   1   8  -2    3.02    0.75
   1   8  -2    2.06    0.60
  -1  -8   2    4.05    0.62
   0   8  -2    0.53    0.48
   0   8  -2    1.86    0.56
   0  -8   2    1.32    0.42
  -1   8  -2   -0.21    0.25
  -1   8  -2    0.39    0.40
   1  -8   2    1.16    0.58
  -2   8  -2    1.93    0.49
  -2   8  -2    0.82    0.41
   2  -8   2    1.40    0.60
  -3   8  -2   -0.35    0.38
  -3   8  -2    0.31    0.35
   3  -8   2   -0.01    0.50
  -4   8  -2    2.91    0.60
  -4   8  -2    3.41    0.53
   4  -8   2    3.40    0.72
  -5   8  -2    5.25    0.61
  -5   8  -2    5.58    0.78
   5  -8   2    4.40    0.83
  -6   8  -2    1.03    0.49
   6  -8   2    0.81    0.61
  -7   8  -2    1.33    0.62
   7  -8   2   -0.31    0.61
   5   7  -2   12.14    1.01
  -5  -7   2   11.24    1.21
  -5  -7   2   10.96    1.05
   4   7  -2    0.32    0.40
   4   7  -2    0.01    0.19
  -4  -7   2    0.31    0.48
  -4  -7   2    0.76    0.46
   3   7  -2    6.41    0.76
  -3  -7   2    5.89    0.82
  -3  -7   2    7.08    0.79
   2   7  -2    9.59    0.80
  -2  -7   2    8.38    0.79
  -2  -7   2    6.95    0.84
   1   7  -2   69.24    3.41
  -1  -7   2   73.10    3.69
   0   7  -2    0.72    0.51
   0   7  -2    3.05    0.63
   0  -7   2    3.23    0.69
   0  -7   2    3.75    0.51
  -1   7  -2  181.52    7.70
   1  -7   2  144.17    7.66
   1  -7   2  158.04    7.68
  -2   7  -2    7.83    0.76
   2  -7   2    6.93    0.82
  -3   7  -2   69.85    3.58
  -3   7  -2   74.63    3.27
   3  -7   2   68.57    3.65
  -4   7  -2   -0.35    0.32
  -4   7  -2   -0.01    0.27
   4  -7   2    0.33    0.42
  -5   7  -2   57.20    2.68
  -5   7  -2   57.67    3.07
   5  -7   2   59.72    3.20
  -6   7  -2    3.19    0.64
   6  -7   2    3.49    0.76
  -7   7  -2   18.02    1.36
   7  -7   2   16.76    1.49
   6   6  -2    4.56    0.74
  -6  -6   2    3.73    0.69
  -6  -6   2    4.00    0.88
   5   6  -2    2.10    0.55
   5   6  -2    1.32    0.44
  -5  -6   2    1.52    0.65
  -5  -6   2    2.10    0.54
   4   6  -2   54.26    2.73
  -4  -6   2   57.81    3.17
  -4  -6   2   56.31    2.73
   3   6  -2   30.29    1.64
  -3  -6   2   30.59    1.64
   2   6  -2   68.20    3.12
  -2  -6   2   64.63    3.50
  -2  -6   2   68.41    3.11
   1   6  -2   63.94    2.93
  -1  -6   2   57.37    3.19
  -1  -6   2   64.84    3.11
   0   6  -2   38.01    2.31
   0   6  -2   44.47    2.15
  -1   6  -2   67.27    3.09
   1  -6   2   52.63    2.93
   1  -6   2   58.66    3.01
  -2   6  -2   55.85    2.88
   2  -6   2   57.10    2.92
  -3   6  -2  157.47    6.41
  -3   6  -2  146.63    7.07
   3  -6   2  145.49    7.14
  -4   6  -2    9.96    0.82
  -4   6  -2    9.21    0.68
   4  -6   2   11.12    0.91
  -5   6  -2   28.36    1.66
  -5   6  -2   27.10    1.42
   5  -6   2   28.50    1.78
  -6   6  -2    1.17    0.45
   6  -6   2    1.15    0.51
  -7   6  -2    4.40    0.73
   7  -6   2    6.28    0.91
  -8   6  -2    0.29    0.55
   8  -6   2    0.78    0.62
  -7  -5   2    0.05    0.48
  -7  -5   2   -0.11    0.61
   6   5  -2   41.81    2.24
   6   5  -2   42.60    2.47
  -6  -5   2   44.14    2.73
  -6  -5   2   41.38    2.25
   5   5  -2    0.22    0.39
   5   5  -2    0.46    0.44
  -5  -5   2    0.62    0.42
  -5  -5   2    0.43    0.53
   4   5  -2   67.57    3.56
   4   5  -2   68.80    3.22
  -4  -5   2   71.01    3.23
  -4  -5   2   68.96    3.72
   3   5  -2   11.42    0.85
  -3  -5   2   12.72    0.86
  -3  -5   2   10.77    0.99
   2   5  -2  159.63    6.66
  -2  -5   2  158.11    6.65
  -2  -5   2  147.37    7.51
   1   5  -2   58.05    2.56
  -1  -5   2   56.54    2.55
  -1  -5   2   55.00    2.75
  -1  -5   2   51.93    2.84
   0  -5   2  251.59   11.12
   0  -5   2  229.21   11.33
  -1   5  -2   84.92    4.01
   1  -5   2   76.01    3.92
   1  -5   2   83.21    3.94
  -2   5  -2   36.46    1.90
   2  -5   2   35.78    1.92
  -3   5  -2   18.25    1.13
  -3   5  -2   17.61    1.10
   3  -5   2   17.11    1.12
  -4   5  -2   17.74    0.98
  -4   5  -2   18.79    1.17
  -4   5  -2   18.12    1.20
   4  -5   2   19.74    1.24
  -5   5  -2    6.61    0.67
  -5   5  -2    5.50    0.50
  -5   5  -2    6.96    0.72
   5  -5   2    6.48    0.78
  -6   5  -2    1.79    0.55
  -6   5  -2    0.94    0.43
   6  -5   2    1.25    0.50
  -7   5  -2    2.80    0.59
  -7   5  -2    1.86    0.65
   7  -5   2    2.23    0.63
  -8   5  -2    0.36    0.56
  -8   5  -2   -0.05    0.48
   8  -5   2    0.06    0.59
   7   4  -2    0.29    0.45
  -7  -4   2   -0.03    0.55
  -7  -4   2   -0.37    0.46
   6   4  -2    9.16    0.88
   6   4  -2   11.69    1.05
  -6  -4   2   11.08    1.15
  -6  -4   2   11.25    0.95
   5   4  -2    1.45    0.48
   5   4  -2    1.89    0.46
  -5  -4   2    1.32    0.53
  -5  -4   2    1.37    0.45
   4   4  -2    9.09    0.77
   4   4  -2    9.63    0.86
  -4  -4   2    9.13    0.92
  -4  -4   2    8.54    0.74
   3   4  -2   12.91    0.86
   3   4  -2   13.84    0.98
  -3  -4   2   11.93    0.97
  -3  -4   2   14.38    0.87
   2   4  -2    8.95    0.61
  -2  -4   2    8.56    0.48
  -2  -4   2    7.24    0.58
  -2  -4   2    8.10    0.70
  -1  -4   2    1.01    0.27
  -1  -4   2    1.05    0.26
   0  -4   2   13.85    0.89
   0  -4   2   15.74    0.88
  -1   4  -2    0.65    0.24
   1  -4   2    0.79    0.23
  -2   4  -2    0.20    0.20
  -2   4  -2    0.13    0.20
   2  -4   2    0.19    0.19
  -3   4  -2   13.31    0.90
  -3   4  -2   13.90    0.86
   3  -4   2   13.52    0.91
  -4   4  -2   17.68    1.11
  -4   4  -2   17.23    1.08
   4  -4   2   16.73    1.15
  -5   4  -2   21.70    1.28
  -5   4  -2   20.51    1.34
   5  -4   2   20.26    1.36
  -6   4  -2    8.79    0.83
  -6   4  -2    7.98    0.87
   6  -4   2    7.94    0.85
  -7   4  -2   21.96    1.44
  -7   4  -2   20.19    1.48
   7  -4   2   18.22    1.48
  -8   4  -2    0.03    0.47
  -8   4  -2   -0.01    0.57
   8  -4   2    0.42    0.54
   7   3  -2    1.46    0.58
   7   3  -2    1.96    0.53
  -7  -3   2    1.54    0.59
  -7  -3   2    1.17    0.53
  -7  -3   2    1.59    0.68
   6   3  -2   10.34    0.89
   6   3  -2   11.70    0.98
  -6  -3   2   12.38    0.95
  -6  -3   2   10.88    1.00
  -6  -3   2   11.49    1.17
   5   3  -2    2.15    0.47
   5   3  -2    2.38    0.48
  -5  -3   2    2.64    0.47
  -5  -3   2    2.02    0.54
  -5  -3   2    2.41    0.50
   4   3  -2   26.48    1.44
   4   3  -2   28.97    1.57
  -4  -3   2   27.44    1.70
  -4  -3   2   27.21    1.57
  -4  -3   2   27.20    1.43
   3   3  -2    7.15    0.64
   3   3  -2    6.76    0.54
  -3  -3   2    7.03    0.66
  -3  -3   2    7.01    0.60
  -3  -3   2    6.83    0.53
  -3  -3   2    6.64    0.42
   2   3  -2   88.54    4.07
  -2  -3   2   82.01    4.18
  -2  -3   2   84.24    3.88
  -1  -3   2   12.12    0.71
  -1  -3   2   14.22    0.83
  -1   3  -2  118.56    5.67
  -1   3  -2  121.91    5.62
   1  -3   2  123.21    5.64
  -2   3  -2  155.60    7.36
  -2   3  -2  163.31    7.42
   2  -3   2  160.78    7.44
  -3   3  -2  208.40    9.51
  -3   3  -2  202.94    9.41
   3  -3   2  202.70    9.53
  -4   3  -2   47.74    2.45
  -4   3  -2   51.15    2.55
   4  -3   2   48.11    2.56
  -5   3  -2   75.27    3.67
  -5   3  -2   75.00    3.76
   5  -3   2   73.53    3.79
  -6   3  -2    7.75    0.84
  -6   3  -2    7.54    0.77
   6  -3   2    7.46    0.81
  -7   3  -2   31.72    1.95
  -7   3  -2   28.64    1.81
   7  -3   2   30.12    1.94
  -8   3  -2    2.77    0.64
  -8   3  -2    1.94    0.67
   8  -3   2    2.25    0.69
   8   2  -2    2.31    0.63
   8   2  -2    2.93    0.76
  -8  -2   2    2.88    0.79
  -8  -2   2    3.29    0.76
  -8  -2   2    2.14    0.60
   7   2  -2    3.34    0.68
  -7  -2   2    3.79    0.77
  -7  -2   2    3.42    0.64
  -7  -2   2    3.34    0.65
   6   2  -2   14.39    1.17
  -6  -2   2   16.08    1.07
  -6  -2   2   15.33    1.27
  -6  -2   2   15.44    1.14
   5   2  -2   15.37    1.06
  -5  -2   2   15.07    1.17
  -5  -2   2   15.49    1.06
  -5  -2   2   14.91    0.98
   4   2  -2   38.23    2.03
  -4  -2   2   39.30    2.16
  -4  -2   2   39.28    1.88
  -4  -2   2   38.65    1.90
  -4  -2   2   38.27    2.02
   3   2  -2    2.58    0.26
   3   2  -2    3.06    0.39
  -3  -2   2    2.83    0.24
  -3  -2   2    2.21    0.34
  -3  -2   2    2.91    0.42
   2   2  -2  187.03    8.61
   2   2  -2  193.78    8.49
  -2  -2   2  183.73    8.49
  -2  -2   2  186.93    8.60
  -2  -2   2  183.14    8.87
   1   2  -2   13.15    0.79
   0   2  -2  111.03    5.12
   0  -2   2  111.68    5.12
  -1   2  -2  116.97    5.26
  -1   2  -2  109.30    5.25
   1  -2   2  113.84    5.27
  -2   2  -2  115.86    5.40
  -2   2  -2  116.93    5.47
   2  -2   2  118.01    5.49
  -3   2  -2   14.93    0.93
  -3   2  -2   15.94    0.88
   3  -2   2   15.20    0.97
  -4   2  -2   46.64    2.36
  -4   2  -2   46.41    2.45
  -4   2  -2   49.32    2.36
   4  -2   2   46.36    2.48
   4  -2   2   47.74    2.36
  -5   2  -2   44.84    2.40
  -5   2  -2   44.86    2.27
  -5   2  -2   43.12    2.30
   5  -2   2   45.56    2.44
  -6   2  -2   10.99    0.90
  -6   2  -2   11.79    0.99
   6  -2   2   13.06    1.06
  -7   2  -2    9.99    0.94
  -7   2  -2   11.94    1.05
   7  -2   2   10.44    1.03
  -8   2  -2   -0.01    0.46
  -8   2  -2    0.26    0.52
   8  -2   2   -0.04    0.48
   8   1  -2    1.15    0.61
  -8  -1   2    0.08    0.49
  -8  -1   2    0.57    0.51
   7   1  -2   26.25    1.74
  -7  -1   2   24.60    1.53
  -7  -1   2   25.39    1.66
  -7  -1   2   26.74    1.76
   6   1  -2    5.59    0.71
  -6  -1   2    6.08    0.65
  -6  -1   2    5.59    0.75
  -6  -1   2    5.77    0.71
   5   1  -2   17.88    1.20
  -5  -1   2   18.56    1.25
  -5  -1   2   18.05    1.15
  -5  -1   2   18.03    1.07
  -5  -1   2   18.04    1.06
   4   1  -2   45.63    2.35
   4   1  -2   47.04    2.27
  -4  -1   2   45.33    2.25
  -4  -1   2   47.31    2.46
  -4  -1   2   47.24    2.16
  -4  -1   2   44.59    2.32
   3   1  -2   77.82    3.55
   3   1  -2   75.40    3.62
  -3  -1   2   76.77    3.53
  -3  -1   2   76.97    3.61
  -3  -1   2   71.92    3.74
   2   1  -2   49.00    2.13
   2   1  -2   43.35    2.20
  -2  -1   2   43.78    2.19
   1   1  -2   33.23    1.58
  -1  -1   2   31.29    1.57
   0   1  -2   42.32    1.99
  -1   1  -2    0.32    0.13
  -2   1  -2  108.37    4.99
  -3   1  -2    9.42    0.62
  -3   1  -2   10.63    0.64
   3  -1   2   10.22    0.75
   3  -1   2   10.91    0.65
  -4   1  -2   13.79    0.93
  -4   1  -2   13.44    0.84
  -4   1  -2   14.33    0.85
   4  -1   2   13.13    0.95
   4  -1   2   14.00    0.86
  -5   1  -2    1.44    0.34
  -5   1  -2    1.03    0.36
  -5   1  -2    0.88    0.29
   5  -1   2    1.02    0.33
   5  -1   2    0.89    0.37
  -6   1  -2    1.26    0.46
  -6   1  -2    1.19    0.38
  -6   1  -2    0.98    0.36
   6  -1   2    0.55    0.39
  -7   1  -2    0.41    0.40
  -7   1  -2   -0.14    0.44
   7  -1   2    0.19    0.41
  -8   1  -2    0.68    0.60
   8  -1   2    0.26    0.54
   8   0  -2    1.82    0.60
  -8   0   2    1.29    0.55
  -8   0   2    1.84    0.61
   7   0  -2    5.00    0.74
  -7   0   2    5.08    0.72
  -7   0   2    4.26    0.64
   6   0  -2    0.64    0.40
  -6   0   2    0.01    0.27
  -6   0   2   -0.08    0.30
  -6   0   2   -0.14    0.08
  -6   0   2   -0.06    0.30
   5   0  -2   10.21    0.86
   5   0  -2    9.43    0.74
  -5   0   2   10.98    0.82
  -5   0   2   10.79    0.84
  -5   0   2   11.02    0.75
   4   0  -2   14.77    0.88
   4   0  -2   13.37    0.94
  -4   0   2   15.08    0.95
  -4   0   2   14.16    0.90
  -4   0   2   14.48    0.84
   3   0  -2    6.13    0.50
   3   0  -2    6.37    0.48
  -3   0   2    6.12    0.48
  -3   0   2    8.12    0.55
   2   0  -2    9.00    0.53
   2   0  -2    7.12    0.51
  -2   0   2    8.57    0.52
   1   0  -2   36.83    1.79
   0   0  -2   11.88    0.62
  -3   0  -2   43.05    2.17
  -3   0  -2   43.48    2.08
   3   0   2   42.49    2.18
  -4   0  -2    5.62    0.59
  -4   0  -2    6.14    0.54
   4   0   2    6.00    0.56
  -5   0  -2    0.86    0.33
  -5   0  -2    0.99    0.30
  -5   0  -2    1.41    0.37
   5   0   2    1.17    0.36
   5   0   2    1.35    0.40
  -6   0  -2    2.92    0.52
  -6   0  -2    2.79    0.48
  -6   0  -2    2.53    0.54
   6   0   2    2.88    0.54
   6   0   2    2.69    0.57
  -7   0  -2    0.13    0.39
  -7   0  -2   -0.29    0.39
   7   0   2    0.07    0.45
  -8   0  -2    2.97    0.76
   8  -1  -2    0.22    0.49
  -8   1   2    0.70    0.52
  -8   1   2    0.95    0.47
   7  -1  -2    5.26    0.78
  -7   1   2    5.25    0.67
  -7   1   2    5.45    0.72
   6  -1  -2    4.33    0.60
  -6   1   2    5.25    0.58
  -6   1   2    4.73    0.62
   5  -1  -2   35.02    1.94
  -5   1   2   37.70    1.96
  -5   1   2   36.21    1.79
  -5   1   2   37.00    1.97
   4  -1  -2   41.61    2.16
  -4   1   2   42.49    2.16
  -4   1   2   43.32    2.18
   3  -1  -2  116.64    5.45
  -3   1   2  115.53    5.41
   2  -1  -2  180.42    8.06
  -2   1   2  168.34    7.97
   1  -1  -2   85.88    4.08
   0  -1  -2  110.48    5.11
  -1  -1  -2  120.81    5.60
  -2  -1  -2  205.29    9.67
   2   1   2  206.03    9.69
  -3  -1  -2    0.02    0.14
  -3  -1  -2   -0.01    0.17
  -3  -1  -2    0.01    0.17
   3   1   2    0.07    0.19
   3   1   2   -0.05    0.14
  -4  -1  -2  111.79    5.19
  -4  -1  -2  109.97    5.42
  -4  -1  -2  111.14    5.35
   4   1   2  110.68    5.46
   4   1   2  112.91    5.22
  -5  -1  -2    3.37    0.53
  -5  -1  -2    3.70    0.44
  -5  -1  -2    4.23    0.57
   5   1   2    3.52    0.55
  -6  -1  -2   41.64    2.34
  -6  -1  -2   43.09    2.35
   6   1   2   38.23    2.35
   6   1   2   41.21    2.38
  -7  -1  -2    2.17    0.60
  -7  -1  -2    2.33    0.62
   7   1   2    3.40    0.69
  -8   2   2    0.34    0.46
  -8   2   2    0.23    0.43
   7  -2  -2   35.39    2.13
  -7   2   2   36.89    2.14
  -7   2   2   38.08    1.95
   6  -2  -2   11.61    0.91
  -6   2   2   11.32    0.82
  -6   2   2   10.98    0.93
   5  -2  -2   96.44    4.63
  -5   2   2   94.62    4.59
  -5   2   2   93.85    4.16
   4  -2  -2   24.43    1.38
  -4   2   2   23.60    1.33
   3  -2  -2  169.72    7.81
  -3   2   2  164.48    7.71
   2  -2  -2   53.28    2.61
  -2   2   2   50.50    2.47
   1  -2  -2  165.11    7.74
   0  -2  -2  757.07   34.38
  -1  -2  -2   68.51    3.36
   1   2   2   70.53    3.38
  -2  -2  -2  111.94    5.30
   2   2   2  108.83    5.33
  -3  -2  -2    5.40    0.53
  -3  -2  -2    6.24    0.44
  -3  -2  -2    4.88    0.54
   3   2   2    5.77    0.60
   3   2   2    6.53    0.45
  -4  -2  -2   49.72    2.72
  -4  -2  -2   52.56    2.68
  -4  -2  -2   53.45    2.54
   4   2   2   51.76    2.77
  -5  -2  -2    0.33    0.29
  -5  -2  -2    0.41    0.35
  -5  -2  -2    0.28    0.32
   5   2   2    0.21    0.37
   5   2   2    0.19    0.29
  -6  -2  -2   22.25    1.57
  -6  -2  -2   24.15    1.53
   6   2   2   22.76    1.55
   6   2   2   21.92    1.62
  -7  -2  -2    2.04    0.64
   7   2   2    1.87    0.61
   8  -3  -2    2.12    0.67
  -8   3   2    1.49    0.52
  -8   3   2    1.71    0.60
   7  -3  -2   10.50    1.03
  -7   3   2   11.30    0.90
  -7   3   2   11.59    1.03
   6  -3  -2    0.68    0.44
  -6   3   2    0.79    0.37
  -6   3   2    0.62    0.29
   5  -3  -2   48.68    2.61
  -5   3   2   48.99    2.55
  -5   3   2   50.82    2.31
   4  -3  -2    3.25    0.51
  -4   3   2    3.21    0.36
  -4   3   2    2.98    0.41
   3  -3  -2   89.71    4.29
  -3   3   2   85.82    4.15
   2  -3  -2   63.45    3.12
  -2   3   2   59.97    2.92
   1  -3  -2   19.31    1.39
  -1   3   2   26.99    1.20
   0  -3  -2    1.90    0.33
  -1  -3  -2    3.53    0.40
  -1  -3  -2    3.29    0.36
   1   3   2    3.46    0.37
  -2  -3  -2   16.15    0.97
  -2  -3  -2   15.69    0.98
  -3  -3  -2    4.94    0.55
  -3  -3  -2    6.40    0.57
   3   3   2    5.61    0.51
  -4  -3  -2    4.14    0.58
  -4  -3  -2    4.13    0.54
  -4  -3  -2    4.51    0.50
   4   3   2    4.29    0.49
   4   3   2    3.69    0.61
  -5  -3  -2    0.24    0.35
  -5  -3  -2    0.34    0.35
  -5  -3  -2   -0.03    0.32
   5   3   2    0.12    0.40
   5   3   2    0.15    0.29
  -6  -3  -2    6.58    0.91
  -6  -3  -2    6.71    0.72
   6   3   2    6.17    0.93
  -7  -3  -2    0.39    0.57
   7   3   2    0.31    0.53
   8  -4  -2    0.16    0.54
  -8   4   2    0.80    0.46
  -8   4   2    0.17    0.49
   7  -4  -2    4.86    0.78
  -7   4   2    5.21    0.75
  -7   4   2    5.73    0.65
   6  -4  -2    2.42    0.56
  -6   4   2    2.38    0.43
  -6   4   2    2.41    0.48
   5  -4  -2    2.06    0.52
  -5   4   2    2.34    0.42
  -5   4   2    2.57    0.39
   4  -4  -2    3.20    0.57
  -4   4   2    2.60    0.40
  -4   4   2    2.24    0.33
   3  -4  -2    1.08    0.43
  -3   4   2    0.71    0.22
   2  -4  -2    0.44    0.36
  -2   4   2    0.39    0.17
   1  -4  -2    1.33    0.44
  -1   4   2    2.16    0.26
   0  -4  -2   16.06    1.08
   0  -4  -2   15.40    0.90
   0   4   2   16.05    0.85
   0   4   2   15.20    0.92
  -1  -4  -2    6.76    0.58
  -1  -4  -2    7.73    0.64
  -2  -4  -2   22.27    1.37
  -2  -4  -2   25.13    1.35
  -3  -4  -2    9.48    0.69
  -3  -4  -2   10.33    0.79
  -3  -4  -2   10.13    0.87
   3   4   2    9.70    0.71
  -4  -4  -2   39.95    1.92
  -4  -4  -2   39.15    2.14
  -4  -4  -2   38.44    2.23
   4   4   2   37.30    1.90
  -5  -4  -2    0.11    0.38
  -5  -4  -2    0.28    0.42
  -5  -4  -2   -0.05    0.36
   5   4   2    0.18    0.34
   5   4   2    0.17    0.46
  -6  -4  -2    4.89    0.66
  -6  -4  -2    5.17    0.85
   6   4   2    5.26    0.92
  -7  -4  -2    0.37    0.65
   7   4   2    0.49    0.63
   8  -5  -2   -0.43    0.59
  -8   5   2    0.13    0.48
  -8   5   2   -0.25    0.36
   7  -5  -2    7.83    1.04
  -7   5   2    8.34    0.79
  -7   5   2    7.84    0.85
   6  -5  -2    0.09    0.45
  -6   5   2   -0.09    0.31
  -6   5   2    0.01    0.26
   5  -5  -2   37.70    2.24
  -5   5   2   38.36    2.06
  -5   5   2   37.17    1.85
   4  -5  -2   -0.10    0.41
  -4   5   2    0.11    0.21
  -4   5   2    0.18    0.25
   3  -5  -2  108.55    5.32
  -3   5   2  104.30    5.06
  -3   5   2  109.11    4.63
   2  -5  -2   28.03    1.79
  -2   5   2   28.10    1.47
   1  -5  -2  222.73   10.56
  -1   5   2  226.29   10.31
  -1   5   2  227.02   10.59
   0  -5  -2   27.83    1.60
   0  -5  -2   25.18    1.42
   0   5   2   27.18    1.36
   0   5   2   24.75    1.44
  -1  -5  -2  110.77    5.06
  -1  -5  -2  106.59    5.12
   1   5   2   97.14    4.94
  -2  -5  -2   42.18    2.09
  -2  -5  -2   40.96    2.15
   2   5   2   33.00    1.91
  -3  -5  -2   49.92    2.56
  -3  -5  -2   46.68    2.33
  -3  -5  -2   47.69    2.66
   3   5   2   50.42    2.36
  -4  -5  -2   30.18    1.70
  -4  -5  -2   28.42    1.56
  -4  -5  -2   27.77    1.80
   4   5   2   27.21    1.53
  -5  -5  -2   17.80    1.19
  -5  -5  -2   19.19    1.45
   5   5   2   17.40    1.17
   5   5   2   20.41    1.55
  -6  -5  -2   13.64    1.33
  -6  -5  -2   11.41    1.01
   6   5   2   10.81    1.34
   8  -6  -2    1.48    0.76
  -8   6   2    2.02    0.60
  -8   6   2    2.58    0.59
   7  -6  -2    8.91    1.14
  -7   6   2   11.81    0.91
  -7   6   2    9.05    0.96
   6  -6  -2    7.59    1.01
  -6   6   2    6.52    0.81
  -6   6   2    9.24    0.74
   5  -6  -2   37.99    2.28
  -5   6   2   37.51    1.86
  -5   6   2   38.03    2.10
   4  -6  -2    4.09    0.75
  -4   6   2    5.17    0.59
  -4   6   2    4.78    0.51
   3  -6  -2   57.55    3.12
  -3   6   2   54.62    2.80
  -3   6   2   56.72    2.58
   2  -6  -2    5.08    0.89
  -2   6   2    6.25    0.54
  -2   6   2    5.50    0.53
   1  -6  -2   77.66    3.83
  -1   6   2   80.74    3.77
  -1   6   2   78.06    3.86
   0  -6  -2    4.44    0.50
   0  -6  -2    4.71    0.69
   0   6   2    4.71    0.49
  -1  -6  -2   61.27    3.13
  -1  -6  -2   60.20    3.13
  -2  -6  -2    1.20    0.40
  -2  -6  -2    0.89    0.39
   2   6   2    1.10    0.52
  -3  -6  -2   22.90    1.49
  -3  -6  -2   22.79    1.39
   3   6   2   19.28    1.31
  -4  -6  -2   -0.11    0.45
   4   6   2    0.49    0.40
  -5  -6  -2    1.95    0.68
  -5  -6  -2    1.06    0.52
   5   6   2    1.63    0.64
   5   6   2    0.83    0.46
  -6  -6  -2    0.31    0.64
  -6  -6  -2    0.41    0.59
   6   6   2    0.37    0.65
  -8   7   2    3.62    0.75
   7  -7  -2    2.86    0.81
  -7   7   2    3.57    0.70
  -7   7   2    4.86    0.64
   6  -7  -2   16.14    1.43
  -6   7   2   17.61    1.28
  -6   7   2   17.53    1.10
   5  -7  -2    9.74    1.14
  -5   7   2    9.97    0.90
  -5   7   2   10.78    0.79
   4  -7  -2   21.06    1.57
  -4   7   2   19.33    1.24
  -4   7   2   19.33    1.13
   3  -7  -2   41.98    2.51
  -3   7   2   38.07    2.09
  -3   7   2   40.11    1.97
   2  -7  -2   18.21    1.68
  -2   7   2   22.15    1.29
  -2   7   2   24.27    1.32
   1  -7  -2   19.66    1.64
  -1   7   2   21.23    1.27
  -1   7   2   23.28    1.29
   0  -7  -2    5.45    0.60
   0  -7  -2    6.15    0.86
   0   7   2    4.74    0.60
   0   7   2    5.29    0.56
  -1  -7  -2   13.01    0.98
  -1  -7  -2   13.15    1.06
  -2  -7  -2    4.85    0.68
  -2  -7  -2    5.32    0.66
   2   7   2    1.87    0.62
  -3  -7  -2    1.52    0.55
   3   7   2    0.40    0.48
  -4  -7  -2    1.56    0.59
   4   7   2    1.38    0.49
   4   7   2    0.83    0.60
  -5  -7  -2    0.43    0.59
   5   7   2    0.53    0.65
   5   7   2    0.76    0.51
   7  -8  -2    1.38    0.81
  -7   8   2    1.76    0.50
  -7   8   2    1.24    0.53
   6  -8  -2    0.38    0.62
  -6   8   2    0.10    0.39
  -6   8   2    0.08    0.38
   5  -8  -2    2.89    0.83
  -5   8   2    2.60    0.55
  -5   8   2    1.93    0.45
   4  -8  -2    0.06    0.55
  -4   8   2    0.12    0.31
  -4   8   2    0.09    0.32
   3  -8  -2    0.02    0.64
  -3   8   2    0.72    0.34
  -3   8   2    0.06    0.33
   2  -8  -2    0.91    0.63
  -2   8   2    0.87    0.42
  -2   8   2    1.41    0.39
   1  -8  -2    3.25    0.80
  -1   8   2    2.06    0.51
  -1   8   2    3.69    0.52
   0  -8  -2    0.31    0.55
   0  -8  -2    0.54    0.36
   0   8   2    0.51    0.35
   0   8   2   -0.13    0.23
  -1  -8  -2    9.11    0.91
  -1  -8  -2   10.71    0.99
  -2  -8  -2    0.35    0.44
   2   8   2   -0.52    0.34
  -3  -8  -2    8.89    0.98
   3   8   2    8.82    1.08
  -4  -8  -2    0.40    0.60
   4   8   2    0.21    0.59
   4   8   2   -1.07    0.65
   6  -9  -2    3.54    0.91
  -6   9   2    3.19    0.68
  -6   9   2    2.94    0.57
   5  -9  -2   10.54    1.36
  -5   9   2   10.53    1.00
  -5   9   2   10.33    0.91
   4  -9  -2    2.72    0.87
  -4   9   2    2.18    0.50
  -4   9   2    3.05    0.57
   3  -9  -2   14.89    1.57
  -3   9   2   18.13    1.19
  -3   9   2   15.60    1.14
   2  -9  -2   11.93    1.55
  -2   9   2   15.68    1.11
  -2   9   2   16.12    1.19
  -1   9   2   22.75    1.53
   0  -9  -2   -0.07    0.56
   0   9   2    0.17    0.37
   0   9   2   -0.08    0.26
  -1  -9  -2   50.17    2.80
   1   9   2   50.01    2.86
  -2  -9  -2    0.16    0.48
   2   9   2   -0.27    0.41
   2   9   2    0.09    0.38
  -3  -9  -2   27.27    1.88
   3   9   2   25.03    1.90
   5 -10  -2    0.77    0.83
  -5  10   2   -0.42    0.43
  -5  10   2    0.30    0.46
   4 -10  -2   16.65    1.75
  -4  10   2   14.68    1.12
  -4  10   2   14.37    1.16
   3 -10  -2    8.82    1.43
  -3  10   2   15.30    1.11
  -3  10   2   14.69    1.16
   2 -10  -2    5.38    1.14
  -2  10   2    6.28    0.87
  -2  10   2    6.99    0.81
   1 -10  -2    7.72    1.18
  -1  10   2    4.58    0.81
   0  10   2    2.66    0.64
   1  10   2    3.64    0.73
   1  10   2    0.52    0.35
  -2 -10  -2    2.27    0.65
   2  10   2    3.96    0.82
   4 -11  -2    1.59    0.89
  -4  11   2    0.56    0.53
  -4  11   2    0.92    0.60
   3 -11  -2    4.90    1.22
  -3  11   2    5.75    0.81
  -3  11   2    5.58    0.87
   2 -11  -2    1.77    0.94
  -2  11   2    0.43    0.55
  -1  11   2    0.84    0.61
   0  11   2    0.65    0.53
   0  11  -3    0.14    0.59
   0  11  -3    0.12    0.42
  -1  11  -3    0.91    0.54
  -1  11  -3    0.24    0.59
  -2  11  -3    0.64    0.71
  -2  11  -3    0.16    0.57
  -3  11  -3    0.61    0.58
  -3  11  -3    0.32    0.70
   2  10  -3    2.17    0.74
   2  10  -3    0.79    0.74
  -2 -10   3    4.37    0.82
   1  10  -3    0.18    0.59
   1  10  -3    0.91    0.68
  -1 -10   3    1.57    0.58
  -1  10  -3    2.55    0.68
  -1  10  -3    0.92    0.48
  -2  10  -3   13.50    1.27
  -3  10  -3   10.48    1.10
  -3  10  -3    9.75    1.09
   3 -10   3    8.73    1.18
  -4  10  -3   10.61    1.00
  -4  10  -3   10.48    1.12
   4 -10   3   10.19    1.30
  -5  10  -3   11.04    1.18
   5 -10   3   11.47    1.42
   3   9  -3    7.25    0.96
  -3  -9   3    7.46    1.03
   2   9  -3   32.36    2.11
  -2  -9   3   41.30    2.34
   1   9  -3    2.11    0.69
   1   9  -3    1.14    0.70
  -1  -9   3    2.50    0.58
  -1   9  -3    0.01    0.30
  -1   9  -3    0.34    0.48
  -2   9  -3   61.60    3.19
   2  -9   3   54.20    3.19
  -3   9  -3    2.61    0.63
  -3   9  -3    2.15    0.61
   3  -9   3    2.44    0.74
  -4   9  -3   43.07    2.47
  -4   9  -3   43.66    2.19
   4  -9   3   40.70    2.59
  -5   9  -3    0.79    0.51
   5  -9   3   -0.10    0.62
  -6   9  -3    6.24    0.96
   6  -9   3    7.55    1.16
   4   8  -3    8.34    0.95
  -4  -8   3    9.50    1.16
  -4  -8   3    6.97    0.92
   3   8  -3    0.46    0.47
   3   8  -3   -0.11    0.19
  -3  -8   3    0.36    0.52
  -3  -8   3    0.48    0.50
   2   8  -3   24.89    1.54
  -2  -8   3   23.23    1.64
   1   8  -3    9.65    1.06
  -1  -8   3   12.16    1.03
   0   8  -3   47.45    2.86
   0  -8   3   48.36    2.62
  -1   8  -3    0.27    0.33
  -1   8  -3    4.15    0.71
   1  -8   3    0.47    0.31
  -2   8  -3   30.78    1.85
   2  -8   3   28.92    1.86
  -3   8  -3    0.24    0.38
  -3   8  -3    0.17    0.41
   3  -8   3    0.14    0.47
  -4   8  -3    3.15    0.54
  -4   8  -3    3.78    0.65
   4  -8   3    3.54    0.72
  -5   8  -3    0.24    0.45
   5  -8   3    0.39    0.52
  -6   8  -3    3.98    0.74
   6  -8   3    4.63    0.90
   5   7  -3   19.36    1.31
  -5  -7   3   19.09    1.31
  -5  -7   3   16.74    1.52
   4   7  -3    5.94    0.75
  -4  -7   3    7.09    0.96
  -4  -7   3    5.89    0.76
   3   7  -3   65.45    3.09
  -3  -7   3   63.29    3.07
  -3  -7   3   62.58    3.49
   2   7  -3   13.14    1.01
  -2  -7   3   13.97    1.13
  -2  -7   3   13.50    0.99
   1   7  -3   27.86    1.58
  -1  -7   3   26.10    1.64
   0   7  -3    2.81    0.67
   0   7  -3    3.87    0.70
   0  -7   3    6.09    0.65
  -1   7  -3   27.12    1.58
   1  -7   3   21.26    1.46
   1  -7   3   20.72    1.35
  -2   7  -3    0.71    0.35
  -2   7  -3    2.81    0.53
   2  -7   3    2.11    0.54
  -3   7  -3   55.96    2.91
  -3   7  -3   56.39    2.63
   3  -7   3   53.64    2.94
  -4   7  -3    0.04    0.28
  -4   7  -3    0.01    0.36
   4  -7   3   -0.06    0.41
  -5   7  -3    4.07    0.65
   5  -7   3    4.05    0.72
  -6   7  -3    4.53    0.72
   6  -7   3    5.06    0.86
  -7   7  -3    5.36    0.83
   7  -7   3    4.09    0.86
   6   6  -3    0.85    0.48
   6   6  -3    0.76    0.53
  -6  -6   3    0.44    0.50
  -6  -6   3    1.23    0.71
   5   6  -3    8.12    0.86
   5   6  -3    4.78    0.79
  -5  -6   3    6.87    0.82
  -5  -6   3    8.35    1.05
   4   6  -3    0.22    0.27
   4   6  -3    0.33    0.36
  -4  -6   3   -0.10    0.45
  -4  -6   3    0.31    0.38
   3   6  -3   19.24    1.20
  -3  -6   3   18.97    1.39
  -3  -6   3   18.11    1.18
   2   6  -3   20.78    1.21
  -2  -6   3   22.09    1.22
  -2  -6   3   18.55    1.37
   1   6  -3   43.47    2.06
  -1  -6   3   37.06    2.23
  -1  -6   3   42.64    2.03
   0   6  -3   62.40    3.44
   0  -6   3   87.25    3.77
   0  -6   3   76.70    3.80
  -1   6  -3   35.60    1.98
   1  -6   3   34.55    1.84
   1  -6   3   30.61    1.78
  -2   6  -3  151.01    6.80
   2  -6   3  134.79    6.76
  -3   6  -3   77.94    3.97
  -3   6  -3   82.66    3.55
   3  -6   3   80.37    4.01
  -4   6  -3  142.33    6.90
  -4   6  -3  146.87    6.18
  -4   6  -3  146.09    6.97
   4  -6   3  145.20    7.00
  -5   6  -3    2.45    0.52
  -5   6  -3    2.16    0.56
   5  -6   3    3.06    0.63
  -6   6  -3   77.33    4.01
  -6   6  -3   78.63    4.13
   6  -6   3   80.26    4.18
  -7   6  -3    0.36    0.49
  -7   6  -3   -0.01    0.49
   7  -6   3    0.55    0.52
  -7  -5   3    8.38    1.24
   6   5  -3    0.38    0.49
   6   5  -3   -0.07    0.42
  -6  -5   3    0.26    0.61
  -6  -5   3   -0.17    0.40
   5   5  -3   18.96    1.25
   5   5  -3   18.48    1.36
  -5  -5   3   17.66    1.48
  -5  -5   3   18.17    1.22
   4   5  -3    4.83    0.70
   4   5  -3    4.90    0.63
  -4  -5   3    4.31    0.58
  -4  -5   3    4.21    0.72
   3   5  -3  115.18    5.03
  -3  -5   3  115.66    5.03
  -3  -5   3  111.63    5.71
   2   5  -3   40.31    1.93
  -2  -5   3   39.68    1.91
  -2  -5   3   36.79    2.17
   1   5  -3  143.44    5.92
  -1  -5   3  127.67    6.63
  -1  -5   3  141.29    5.91
   0  -5   3   82.86    3.91
   0  -5   3   80.28    4.02
  -1   5  -3   75.12    3.96
   1  -5   3   79.99    3.89
   1  -5   3   82.24    3.83
  -2   5  -3  229.64   10.20
  -2   5  -3  216.01   10.18
   2  -5   3  213.85   10.34
   2  -5   3  220.33   10.22
  -3   5  -3   25.45    1.50
  -3   5  -3   26.92    1.51
   3  -5   3   26.85    1.55
  -4   5  -3  102.40    4.95
  -4   5  -3  101.61    4.87
   4  -5   3   98.53    4.96
  -5   5  -3    7.51    0.76
  -5   5  -3    6.79    0.69
   5  -5   3    6.68    0.81
  -6   5  -3   34.55    2.00
  -6   5  -3   31.06    1.88
   6  -5   3   30.26    2.00
  -7   5  -3    1.17    0.51
  -7   5  -3    1.34    0.58
   7  -5   3    0.59    0.54
  -8   5  -3    6.58    1.02
  -8   5  -3    7.93    0.99
   8  -5   3    7.36    1.09
   7   4  -3   13.69    1.24
   7   4  -3   13.03    1.09
  -7  -4   3   12.99    1.42
  -7  -4   3   12.89    1.13
   6   4  -3   10.57    0.93
   6   4  -3   10.35    1.04
  -6  -4   3   11.00    0.97
  -6  -4   3   12.17    1.19
   5   4  -3   49.55    2.76
   5   4  -3   52.12    2.57
  -5  -4   3   53.00    2.55
  -5  -4   3   52.48    2.96
   4   4  -3    0.02    0.27
   4   4  -3    0.04    0.33
  -4  -4   3   -0.17    0.37
  -4  -4   3   -0.14    0.27
   3   4  -3   67.21    3.09
   3   4  -3   68.53    3.41
  -3  -4   3   70.80    3.09
  -3  -4   3   63.93    3.51
   2   4  -3    2.25    0.35
  -2  -4   3    2.11    0.35
  -2  -4   3    2.24    0.40
  -1  -4   3   49.86    2.68
  -1  -4   3   54.83    2.53
   0  -4   3   31.10    1.75
   0  -4   3   34.31    1.65
  -1   4  -3   91.33    4.81
  -1   4  -3  100.63    4.67
   1  -4   3  101.43    4.79
   1  -4   3  103.58    4.70
  -2   4  -3    9.18    0.65
  -2   4  -3    8.12    0.65
   2  -4   3    9.35    0.64
   2  -4   3    9.50    0.69
  -3   4  -3    4.45    0.52
  -3   4  -3    4.24    0.46
   3  -4   3    4.17    0.52
  -4   4  -3   10.94    0.81
  -4   4  -3   11.21    0.89
   4  -4   3   11.02    0.91
  -5   4  -3    2.08    0.41
  -5   4  -3    1.95    0.46
   5  -4   3    1.13    0.43
  -6   4  -3    1.15    0.44
  -6   4  -3    0.64    0.45
   6  -4   3    1.04    0.49
  -7   4  -3    0.17    0.42
  -7   4  -3    0.01    0.46
   7  -4   3    0.31    0.46
  -8   4  -3    1.20    0.63
  -8   4  -3    0.79    0.55
   8  -4   3    0.01    0.54
   7   3  -3    0.27    0.51
   7   3  -3   -0.06    0.45
  -7  -3   3    0.60    0.60
  -7  -3   3    0.56    0.56
  -7  -3   3    0.55    0.49
   6   3  -3    0.74    0.47
   6   3  -3    0.34    0.38
  -6  -3   3    0.15    0.41
  -6  -3   3    0.14    0.49
  -6  -3   3    0.08    0.40
   5   3  -3    0.46    0.37
   5   3  -3    0.18    0.33
  -5  -3   3    0.32    0.33
  -5  -3   3    0.11    0.36
  -5  -3   3    0.33    0.40
   4   3  -3   10.13    0.82
   4   3  -3    9.47    0.76
  -4  -3   3    9.47    0.73
  -4  -3   3   10.27    0.81
  -4  -3   3    9.96    0.89
   3   3  -3    0.91    0.30
   3   3  -3    1.17    0.32
  -3  -3   3    0.88    0.33
  -3  -3   3    0.88    0.28
   2   3  -3    2.10    0.37
  -2  -3   3    2.32    0.38
  -1  -3   3    5.38    0.36
  -1  -3   3    5.54    0.52
   0   3  -3    2.34    0.25
   0  -3   3    2.48    0.34
   0  -3   3    2.90    0.27
  -1   3  -3   80.98    3.67
  -1   3  -3   66.16    3.74
   1  -3   3   79.52    3.68
   1  -3   3   81.87    3.75
  -2   3  -3   10.18    0.68
  -2   3  -3    9.72    0.65
   2  -3   3    9.24    0.68
  -3   3  -3   24.55    1.42
  -3   3  -3   25.09    1.36
   3  -3   3   26.54    1.47
  -4   3  -3   13.84    0.91
  -4   3  -3   15.06    1.02
   4  -3   3   14.15    1.02
  -5   3  -3    4.60    0.55
  -5   3  -3    5.03    0.66
   5  -3   3    4.74    0.67
  -6   3  -3   13.50    1.13
  -6   3  -3   14.09    1.05
   6  -3   3   16.82    1.25
  -7   3  -3    3.95    0.77
  -7   3  -3    4.40    0.66
   7  -3   3    4.26    0.76
  -8   3  -3    3.92    0.83
   8  -3   3    4.71    0.91
   8   2  -3    0.50    0.62
  -8  -2   3    1.29    0.70
  -8  -2   3    0.63    0.54
  -8  -2   3    0.31    0.61
   7   2  -3    2.46    0.61
  -7  -2   3    1.30    0.53
  -7  -2   3    1.86    0.60
  -7  -2   3    2.86    0.73
   6   2  -3    5.22    0.72
  -6  -2   3    4.66    0.69
  -6  -2   3    4.32    0.60
  -6  -2   3    4.58    0.74
   5   2  -3    9.12    0.82
  -5  -2   3    9.05    0.73
  -5  -2   3    9.29    0.95
  -5  -2   3   10.24    0.82
   4   2  -3   31.57    1.72
  -4  -2   3   29.16    1.70
  -4  -2   3   32.03    1.85
  -4  -2   3   32.39    1.58
   3   2  -3  119.47    5.58
  -3  -2   3  118.90    5.77
  -3  -2   3  116.21    5.56
   2   2  -3   76.47    3.72
  -2  -2   3   78.26    3.72
  -2  -2   3   79.46    3.86
   1   2  -3  223.06   10.37
   1   2  -3  237.59   10.51
  -1  -2   3  226.55   10.38
   0   2  -3   -0.08    0.08
   0   2  -3    0.23    0.10
  -1   2  -3  219.20   10.81
  -1   2  -3  252.03   10.81
  -2   2  -3   11.29    0.73
  -2   2  -3   13.09    0.70
   2  -2   3   10.14    0.70
   2  -2   3   11.87    0.76
  -3   2  -3  101.32    4.85
  -3   2  -3   99.10    4.73
   3  -2   3  102.54    4.84
   3  -2   3  101.94    4.88
  -4   2  -3    5.25    0.51
  -4   2  -3    6.45    0.61
   4  -2   3    5.72    0.62
   4  -2   3    5.61    0.49
  -5   2  -3   61.91    3.17
  -5   2  -3   61.26    3.02
   5  -2   3   58.18    3.18
  -6   2  -3    9.29    0.79
  -6   2  -3    7.86    0.92
   6  -2   3    8.83    0.90
  -7   2  -3    5.59    0.72
  -7   2  -3    4.52    0.80
   7  -2   3    4.13    0.77
  -8   2  -3    4.18    0.83
   8  -2   3    4.23    0.87
   8   1  -3   11.42    1.18
  -8  -1   3   11.19    1.07
  -8  -1   3   12.49    1.20
   7   1  -3    5.22    0.80
  -7  -1   3    4.06    0.76
  -7  -1   3    4.88    0.69
  -7  -1   3    4.77    0.75
   6   1  -3   32.77    1.97
  -6  -1   3   31.51    2.00
  -6  -1   3   34.85    1.94
  -6  -1   3   32.32    1.76
   5   1  -3   87.64    4.31
  -5  -1   3   88.05    4.28
  -5  -1   3   86.25    3.91
  -5  -1   3   87.75    4.45
   4   1  -3   72.65    3.33
   4   1  -3   69.72    3.44
  -4  -1   3   69.68    3.41
  -4  -1   3   68.85    3.54
  -4  -1   3   66.17    3.10
   3   1  -3   98.35    4.80
   3   1  -3  106.99    4.74
  -3  -1   3  102.10    4.97
  -3  -1   3   98.94    4.79
   2   1  -3   68.53    3.20
  -2  -1   3   62.11    3.29
  -2  -1   3   70.33    3.19
   1   1  -3  395.44   17.28
   1   1  -3  360.74   17.27
  -1  -1   3  385.61   17.27
   0   1  -3   76.92    3.58
  -1   1  -3  360.57   16.44
  -2   1  -3    0.41    0.13
  -2   1  -3    0.59    0.20
   2  -1   3    0.75    0.18
  -3   1  -3  115.33    5.53
  -3   1  -3  115.76    5.51
   3  -1   3  116.49    5.53
  -4   1  -3    4.32    0.49
  -4   1  -3    4.58    0.55
   4  -1   3    5.07    0.48
   4  -1   3    4.14    0.56
  -5   1  -3   29.16    1.59
  -5   1  -3   29.82    1.56
  -5   1  -3   28.85    1.71
   5  -1   3   27.48    1.60
   5  -1   3   26.35    1.71
  -6   1  -3    2.65    0.46
  -6   1  -3    2.44    0.46
  -6   1  -3    2.17    0.54
   6  -1   3    2.48    0.59
  -7   1  -3    4.04    0.76
   7  -1   3    3.17    0.72
  -8   1  -3    1.44    0.70
   8  -1   3    1.26    0.64
   8   0  -3    9.73    1.13
  -8   0   3    9.19    0.99
  -8   0   3   10.41    1.09
   7   0  -3    7.33    0.90
  -7   0   3    5.63    0.70
  -7   0   3    5.85    0.77
   6   0  -3   15.25    1.15
  -6   0   3   14.74    1.00
  -6   0   3   16.05    1.12
  -6   0   3   16.43    1.17
   5   0  -3   14.00    0.96
   5   0  -3   15.54    1.09
  -5   0   3   15.05    1.09
  -5   0   3   15.56    1.05
  -5   0   3   14.67    0.94
   4   0  -3   82.01    3.85
   4   0  -3   79.03    3.90
  -4   0   3   82.60    4.00
  -4   0   3   79.11    3.53
  -4   0   3   77.68    3.86
   3   0  -3  104.26    5.03
   3   0  -3  110.85    5.03
  -3   0   3  104.45    5.01
  -3   0   3  108.05    5.17
   2   0  -3   43.87    2.09
   2   0  -3   40.32    2.11
  -2   0   3   43.45    2.07
   1   0  -3  161.98    7.38
   1   0  -3  161.20    7.40
   0   0  -3   13.15    0.71
  -1   0  -3    3.25    0.32
  -2   0  -3    1.18    0.22
  -2   0  -3    0.53    0.19
   2   0   3    0.94    0.19
  -3   0  -3   29.78    1.64
  -3   0  -3   31.74    1.51
  -3   0  -3   29.51    1.60
   3   0   3   30.27    1.61
  -4   0  -3    0.08    0.27
  -4   0  -3    0.04    0.19
  -4   0  -3    0.32    0.20
   4   0   3    0.08    0.23
  -5   0  -3    0.36    0.25
  -5   0  -3    0.05    0.30
  -5   0  -3    0.02    0.27
   5   0   3    0.38    0.30
  -6   0  -3    0.33    0.36
  -6   0  -3    0.11    0.39
   6   0   3    0.21    0.37
   6   0   3    0.26    0.42
  -7   0  -3    1.33    0.50
  -7   0  -3    0.78    0.54
   7   0   3    0.98    0.52
  -8   0  -3   -0.09    0.58
   8   0   3    0.33    0.59
   8  -1  -3    3.23    0.76
  -8   1   3    3.95    0.71
  -8   1   3    4.13    0.70
   7  -1  -3    0.38    0.42
  -7   1   3    0.40    0.44
  -7   1   3    0.72    0.40
   6  -1  -3   27.46    1.67
   6  -1  -3   26.35    1.61
  -6   1   3   26.05    1.47
  -6   1   3   26.48    1.60
   5  -1  -3    4.66    0.59
  -5   1   3    4.37    0.50
  -5   1   3    4.52    0.57
  -5   1   3    5.13    0.55
   4  -1  -3    0.61    0.31
  -4   1   3    0.52    0.24
  -4   1   3    0.68    0.24
  -4   1   3    0.69    0.24
   3  -1  -3    5.55    0.57
  -3   1   3    4.98    0.46
   2  -1  -3    1.75    0.35
  -2   1   3    1.53    0.23
   1  -1  -3   48.67    2.40
   0  -1  -3   32.55    1.63
  -1  -1  -3   10.04    0.61
   1   1   3    9.44    0.60
  -2  -1  -3    5.70    0.46
  -2  -1  -3    5.94    0.49
   2   1   3    5.88    0.47
  -3  -1  -3  104.78    4.71
  -3  -1  -3  101.36    4.89
  -3  -1  -3  101.69    4.95
   3   1   3  100.19    4.97
  -4  -1  -3    0.43    0.20
  -4  -1  -3    0.65    0.28
  -4  -1  -3    0.67    0.31
   4   1   3    0.21    0.28
  -5  -1  -3   39.36    2.17
  -5  -1  -3   38.95    2.19
   5   1   3   38.15    2.18
  -6  -1  -3    1.30    0.47
  -6  -1  -3    1.14    0.43
   6   1   3    1.11    0.48
   6   1   3    1.88    0.56
  -7  -1  -3    6.17    0.91
  -7  -1  -3    6.40    0.87
   7   1   3    5.72    0.90
   7   1   3    6.04    0.87
   8  -2  -3    6.35    0.93
  -8   2   3    5.38    0.81
  -8   2   3    5.76    0.78
  -7   2   3    0.18    0.33
  -7   2   3   -0.07    0.36
   6  -2  -3   24.63    1.57
  -6   2   3   25.89    1.53
  -6   2   3   24.22    1.39
   5  -2  -3    0.19    0.38
  -5   2   3   -0.02    0.24
  -5   2   3    0.61    0.29
   4  -2  -3   75.58    3.75
  -4   2   3   77.88    3.67
  -4   2   3   73.07    3.32
   3  -2  -3   19.94    1.21
  -3   2   3   18.74    1.07
   2  -2  -3  175.86    8.31
  -2   2   3  176.82    8.09
   1  -2  -3   68.07    3.37
   0  -2  -3  518.70   23.98
   0   2   3  534.07   24.46
  -1  -2  -3  114.56    5.51
  -1  -2  -3  115.64    5.43
   1   2   3  117.00    5.53
  -2  -2  -3   49.22    2.43
  -2  -2  -3   47.06    2.44
   2   2   3   47.86    2.46
  -3  -2  -3  117.89    5.46
  -3  -2  -3  112.00    5.53
  -3  -2  -3  115.65    5.24
   3   2   3  110.01    5.56
  -4  -2  -3   16.79    1.11
  -4  -2  -3   15.43    1.07
   4   2   3   16.12    1.12
  -5  -2  -3   40.85    2.29
  -5  -2  -3   40.77    2.29
   5   2   3   38.71    2.32
  -6  -2  -3    6.58    0.86
  -6  -2  -3    6.21    0.84
   6   2   3    5.70    0.83
  -7  -2  -3   20.94    1.62
  -7  -2  -3   22.94    1.67
   7   2   3   23.03    1.72
  -8   3   3    4.15    0.70
  -8   3   3    4.69    0.77
   7  -3  -3    1.04    0.52
  -7   3   3    1.11    0.42
  -7   3   3    1.56    0.49
   6  -3  -3   86.24    4.45
  -6   3   3   88.32    4.37
  -6   3   3   89.34    3.97
   5  -3  -3    0.37    0.40
  -5   3   3    0.43    0.25
  -5   3   3    0.48    0.31
   4  -3  -3  138.52    6.68
  -4   3   3  138.12    6.52
  -4   3   3  140.29    5.93
   3  -3  -3   17.61    1.21
  -3   3   3   16.50    0.98
   2  -3  -3  185.68    8.90
  -2   3   3  189.09    8.60
   1  -3  -3   35.52    2.20
  -1   3   3   44.98    1.97
   0  -3  -3   82.26    3.97
   0  -3  -3   83.03    3.95
   0   3   3   81.42    3.96
  -1  -3  -3  119.95    5.73
  -1  -3  -3  120.69    5.81
   1   3   3  123.79    5.84
  -2  -3  -3   66.93    3.25
  -2  -3  -3   61.70    3.19
   2   3   3   65.39    3.28
  -3  -3  -3   26.59    1.60
  -3  -3  -3   28.98    1.61
   3   3   3   28.71    1.66
  -4  -3  -3    7.01    0.72
  -4  -3  -3    8.22    0.63
  -4  -3  -3    8.58    0.77
   4   3   3    8.28    0.85
  -5  -3  -3   17.31    1.24
  -5  -3  -3   16.00    1.26
   5   3   3   15.93    1.31
  -6  -3  -3    3.28    0.68
  -6  -3  -3    3.34    0.67
   6   3   3    3.78    0.75
  -7  -3  -3    1.23    0.68
   7   3   3    1.13    0.65
   8  -4  -3   14.90    1.40
  -8   4   3   15.35    1.14
  -8   4   3   14.10    1.25
   7  -4  -3    3.45    0.77
  -7   4   3    4.35    0.62
  -7   4   3    4.00    0.69
   6  -4  -3    8.55    0.98
  -6   4   3    8.13    0.80
  -6   4   3    7.32    0.67
   5  -4  -3    1.49    0.56
  -5   4   3    2.14    0.42
  -5   4   3    1.39    0.34
   4  -4  -3   35.31    2.03
  -4   4   3   33.96    1.64
  -4   4   3   33.29    1.81
   3  -4  -3    3.19    0.63
  -3   4   3    3.93    0.37
  -3   4   3    3.10    0.39
   2  -4  -3   83.09    4.59
  -2   4   3   96.99    4.27
   1  -4  -3    4.09    0.36
   1  -4  -3    2.58    0.54
  -1   4   3    3.65    0.33
   0  -4  -3    2.02    0.29
   0  -4  -3    2.17    0.40
   0   4   3    1.55    0.28
   0   4   3    1.99    0.22
  -1  -4  -3    2.01    0.39
  -1  -4  -3    2.03    0.32
   1   4   3    2.25    0.36
  -2  -4  -3    1.80    0.38
  -2  -4  -3    1.83    0.35
   2   4   3    1.78    0.39
  -3  -4  -3    0.87    0.35
  -3  -4  -3    0.63    0.35
   3   4   3    1.03    0.31
   3   4   3    0.52    0.36
  -4  -4  -3    0.26    0.37
  -4  -4  -3    0.21    0.37
  -4  -4  -3   -0.02    0.36
   4   4   3   -0.46    0.35
   4   4   3   -0.17    0.27
  -5  -4  -3    3.30    0.65
  -5  -4  -3    2.60    0.50
  -5  -4  -3    3.14    0.61
   5   4   3    2.60    0.66
  -6  -4  -3    0.74    0.59
   6   4   3    0.70    0.59
   8  -5  -3   -0.64    0.63
  -8   5   3    0.07    0.48
  -8   5   3    0.34    0.43
   7  -5  -3    0.83    0.60
  -7   5   3    0.91    0.45
  -7   5   3    1.32    0.45
   6  -5  -3   -0.17    0.46
  -6   5   3    0.06    0.32
  -6   5   3   -0.09    0.31
   5  -5  -3    0.64    0.53
  -5   5   3    0.72    0.32
  -5   5   3    0.79    0.33
   4  -5  -3    0.46    0.49
  -4   5   3    0.01    0.21
  -4   5   3    0.34    0.25
   3  -5  -3    0.26    0.46
  -3   5   3    0.04    0.19
  -3   5   3   -0.06    0.18
   2  -5  -3   20.10    1.68
  -2   5   3   27.42    1.38
  -2   5   3   27.98    1.32
   1  -5  -3    3.59    0.68
   1  -5  -3    3.95    0.38
  -1   5   3    3.51    0.43
  -1   5   3    3.81    0.38
   0  -5  -3    0.54    0.34
   0  -5  -3    0.43    0.22
   0   5   3    0.24    0.21
   0   5   3    0.07    0.15
   0   5   3    0.61    0.18
  -1  -5  -3   23.02    1.34
  -1  -5  -3   22.83    1.41
   1   5   3   22.97    1.39
  -2  -5  -3   10.73    0.88
  -2  -5  -3   11.35    0.86
   2   5   3   11.34    0.91
  -3  -5  -3   10.07    0.96
  -3  -5  -3   13.12    0.97
   3   5   3   13.05    1.06
   3   5   3    9.47    0.81
  -4  -5  -3   11.88    1.03
  -4  -5  -3   11.71    0.99
   4   5   3   10.73    1.07
   4   5   3   10.74    0.85
  -5  -5  -3    5.99    0.73
  -5  -5  -3    4.59    0.79
   5   5   3    6.03    0.93
  -6  -5  -3    0.97    0.67
   6   5   3    1.75    0.70
   8  -6  -3   -0.27    0.63
  -8   6   3    0.70    0.45
  -8   6   3    0.40    0.50
   7  -6  -3    7.15    1.05
  -7   6   3    6.64    0.77
  -7   6   3    7.28    0.89
   6  -6  -3    1.25    0.64
  -6   6   3    2.16    0.53
  -6   6   3    2.56    0.49
   5  -6  -3    8.42    1.03
  -5   6   3    7.32    0.72
  -5   6   3    8.32    0.70
   4  -6  -3   18.53    1.46
  -4   6   3   16.94    1.02
  -4   6   3   17.75    1.14
   3  -6  -3   -0.06    0.53
  -3   6   3    0.45    0.26
  -3   6   3    0.34    0.26
   2  -6  -3   25.00    2.06
  -2   6   3   34.28    1.72
  -2   6   3   36.11    1.65
   1  -6  -3    2.22    0.33
   1  -6  -3    0.94    0.55
  -1   6   3    1.35    0.28
  -1   6   3    0.79    0.31
   0  -6  -3   72.39    3.61
   0  -6  -3   71.41    3.71
   0   6   3   73.10    3.64
  -1  -6  -3    0.68    0.38
  -1  -6  -3    0.21    0.30
   1   6   3    0.05    0.26
   1   6   3    0.19    0.28
  -2  -6  -3   55.59    2.97
  -2  -6  -3   55.88    2.92
   2   6   3   54.82    3.02
  -3  -6  -3    5.11    0.74
  -3  -6  -3    6.72    0.76
   3   6   3    3.59    0.73
   3   6   3    5.91    0.81
  -4  -6  -3   13.05    1.13
   4   6   3   10.41    0.93
   4   6   3   12.93    1.20
  -5  -6  -3    4.24    0.81
   5   6   3    3.98    0.84
   7  -7  -3    3.45    0.89
  -7   7   3    3.91    0.64
  -7   7   3    4.86    0.76
   6  -7  -3    3.62    0.88
  -6   7   3    2.96    0.55
  -6   7   3    3.67    0.64
   5  -7  -3    8.84    1.15
  -5   7   3    8.38    0.75
  -5   7   3    8.86    0.80
   4  -7  -3   27.97    1.94
  -4   7   3   26.03    1.41
  -4   7   3   25.31    1.53
   3  -7  -3   14.09    1.43
  -3   7   3   14.57    0.97
  -3   7   3   15.00    0.96
  -2   7   3   50.67    2.35
  -2   7   3   46.95    2.46
   1  -7  -3    0.91    0.63
  -1   7   3    0.36    0.25
  -1   7   3    0.00    0.08
  -1   7   3    0.03    0.27
   0  -7  -3   52.64    2.76
   0  -7  -3   52.90    2.91
   0   7   3   53.61    2.80
  -1  -7  -3   -0.12    0.40
  -1  -7  -3   -0.01    0.31
   1   7   3    0.26    0.27
   1   7   3    0.09    0.31
  -2  -7  -3   24.62    1.62
  -2  -7  -3   26.80    1.64
   2   7   3   26.14    1.70
  -3  -7  -3    0.18    0.41
  -3  -7  -3    0.69    0.43
   3   7   3   -0.55    0.45
   3   7   3    0.17    0.44
  -4  -7  -3   12.54    1.17
   4   7   3   11.97    1.23
  -5  -7  -3    1.04    0.67
   5   7   3    0.05    0.57
   7  -8  -3    2.76    0.86
  -7   8   3    2.14    0.55
  -7   8   3    2.30    0.62
   6  -8  -3    1.04    0.68
  -6   8   3    0.93    0.41
  -6   8   3    0.35    0.43
   5  -8  -3    3.33    0.88
  -5   8   3    3.76    0.62
  -5   8   3    3.87    0.59
   4  -8  -3   -0.05    0.61
  -4   8   3    0.41    0.34
  -4   8   3    0.50    0.37
   3  -8  -3    0.01    0.68
  -3   8   3    0.44    0.34
  -3   8   3    0.35    0.35
   2  -8  -3   -0.31    0.59
  -2   8   3    0.22    0.30
  -2   8   3   -0.01    0.32
   1  -8  -3    4.36    0.87
  -1   8   3    2.24    0.51
   0  -8  -3    2.44    0.48
   0  -8  -3    1.98    0.69
   0   8   3    2.01    0.47
   0   8   3    0.53    0.36
  -1  -8  -3    0.33    0.46
  -1  -8  -3    0.22    0.39
   1   8   3    0.02    0.24
   1   8   3    0.46    0.41
  -2  -8  -3    0.11    0.42
  -2  -8  -3    0.14    0.41
   2   8   3   -0.54    0.30
   2   8   3   -0.14    0.44
  -3  -8  -3   -0.27    0.42
   3   8   3   -0.02    0.52
   3   8   3   -0.34    0.44
  -4  -8  -3    0.31    0.59
   4   8   3   -0.87    0.54
   4   8   3    0.30    0.62
   6  -9  -3    1.36    0.81
  -6   9   3    1.90    0.59
  -6   9   3    1.43    0.48
   5  -9  -3   -0.09    0.73
  -5   9   3    0.37    0.43
  -5   9   3    0.10    0.41
   4  -9  -3    5.10    1.09
  -4   9   3    4.82    0.68
  -4   9   3    4.80    0.69
   3  -9  -3    0.96    0.75
  -3   9   3    0.67    0.42
  -3   9   3    0.14    0.36
   2  -9  -3    1.66    0.80
  -2   9   3    1.13    0.49
   1  -9  -3    1.79    0.76
  -1   9   3    0.73    0.46
   0  -9  -3   12.18    1.18
   0   9   3   11.79    1.08
  -1  -9  -3    0.61    0.49
  -1  -9  -3    0.87    0.55
   1   9   3    0.13    0.28
   1   9   3    0.88    0.51
  -2  -9  -3    4.76    0.79
   2   9   3    5.49    0.85
  -3  -9  -3    0.54    0.59
   3   9   3   -0.16    0.37
   3   9   3    0.92    0.62
   5 -10  -3    6.92    1.33
  -5  10   3    9.54    0.98
  -5  10   3    8.04    0.90
   4 -10  -3    0.92    0.78
  -4  10   3    0.27    0.48
  -4  10   3    1.03    0.49
   3 -10  -3   16.28    1.79
  -3  10   3   21.17    1.42
  -3  10   3   20.34    1.34
   2 -10  -3    3.28    1.04
  -2  10   3    3.44    0.67
   1 -10  -3   14.87    1.52
  -1  10   3   11.27    1.12
   0 -10  -3    3.79    0.85
   0  10   3    1.39    0.56
   1  10   3    0.95    0.43
   1  10   3    2.86    0.71
   3 -11  -3   16.94    2.04
  -3  11   3   19.79    1.39
   2 -11  -3    1.63    1.04
  -2  11   3    1.42    0.67
   1 -11  -3   17.97    1.75
  -1  11   3   17.84    1.52
  -1  11  -4   14.75    1.38
  -2  11  -4   -0.23    0.57
  -2  11  -4    0.28    0.71
   2  10  -4    1.38    0.67
   2  10  -4   -0.07    0.78
  -2 -10   4    2.79    0.73
   1  10  -4    0.27    0.66
   1  10  -4   -0.66    0.59
  -1 -10   4    0.21    0.50
   0  10  -4    0.47    0.50
   0  10  -4    0.12    0.66
  -1  10  -4    0.60    0.45
  -1  10  -4    0.03    0.52
  -2  10  -4    2.24    0.69
  -2  10  -4    2.66    0.73
  -3  10  -4    4.23    0.83
  -3  10  -4    3.34    0.76
  -4  10  -4    3.28    0.78
   4 -10   4    2.16    0.86
   3   9  -4    3.38    0.73
  -3  -9   4    4.04    0.83
   2   9  -4    2.49    0.63
   2   9  -4   -0.03    0.31
  -2  -9   4    1.11    0.54
   1   9  -4   10.91    1.31
   1   9  -4    8.90    1.18
   0   9  -4    0.31    0.52
   0   9  -4   -0.10    0.49
  -2   9  -4    0.08    0.51
  -2   9  -4    0.80    0.49
  -3   9  -4   45.62    2.40
  -3   9  -4   47.01    2.63
   3  -9   4   42.85    2.63
  -4   9  -4    0.66    0.55
   4  -9   4    0.28    0.60
  -5   9  -4   21.37    1.60
   5  -9   4   24.12    1.80
   4   8  -4   15.60    1.26
  -4  -8   4   17.98    1.51
  -4  -8   4   15.58    1.26
   3   8  -4   16.75    1.20
  -3  -8   4   14.29    1.16
  -3  -8   4   14.32    1.28
   2   8  -4   36.24    1.97
  -2  -8   4   33.39    2.15
   1   8  -4   15.38    1.28
  -1  -8   4   21.91    1.42
   0   8  -4   20.36    1.74
   0  -8   4   24.21    1.51
  -2   8  -4    6.29    0.84
  -2   8  -4    2.78    0.60
   2  -8   4    5.72    0.77
  -3   8  -4   78.84    4.01
  -3   8  -4   77.34    3.60
   3  -8   4   74.99    3.99
  -4   8  -4    0.23    0.45
   4  -8   4   -0.21    0.48
  -5   8  -4   28.34    1.79
   5  -8   4   26.45    1.88
  -6   8  -4    1.00    0.57
   6  -8   4    0.29    0.56
   5   7  -4    3.89    0.69
  -5  -7   4    3.78    0.85
  -5  -7   4    3.25    0.65
   4   7  -4    3.53    0.62
  -4  -7   4    3.11    0.75
  -4  -7   4    3.16    0.62
   3   7  -4   14.05    1.05
  -3  -7   4   16.37    1.32
  -3  -7   4   14.99    1.10
   2   7  -4    0.85    0.41
   2   7  -4    0.02    0.20
  -2  -7   4    1.06    0.47
  -2  -7   4    0.39    0.45
   1   7  -4   66.71    3.09
  -1  -7   4   60.89    3.36
   0   7  -4   -0.01    0.32
   0   7  -4    1.06    0.54
   0  -7   4    0.48    0.36
   1  -7   4   32.34    1.82
  -2   7  -4    4.04    0.64
   2  -7   4    3.72    0.61
  -3   7  -4   16.60    1.20
  -3   7  -4   17.00    1.06
   3  -7   4   16.32    1.22
  -4   7  -4    6.86    0.79
   4  -7   4    6.42    0.83
  -5   7  -4   22.04    1.50
  -5   7  -4   22.84    1.57
   5  -7   4   23.88    1.62
  -6   7  -4    7.38    1.00
  -6   7  -4    7.00    0.88
   6  -7   4    7.23    1.02
  -7   7  -4    1.88    0.63
   7  -7   4    2.40    0.77
   6   6  -4    3.03    0.70
   6   6  -4    2.43    0.64
  -6  -6   4    2.42    0.64
  -6  -6   4    3.09    0.83
   5   6  -4    0.34    0.39
   5   6  -4    0.84    0.45
  -5  -6   4    0.81    0.57
  -5  -6   4    0.20    0.43
   4   6  -4    9.01    0.85
  -4  -6   4    8.82    0.88
  -4  -6   4    7.38    0.96
   3   6  -4    3.25    0.53
  -3  -6   4    3.40    0.53
  -3  -6   4    3.42    0.63
   2   6  -4    9.43    0.81
  -2  -6   4    9.57    0.90
  -2  -6   4   10.52    0.82
   1   6  -4    0.35    0.32
   1   6  -4   -0.06    0.16
  -1  -6   4   -0.10    0.31
  -1  -6   4    0.06    0.33
   0   6  -4    0.71    0.36
   0   6  -4    2.07    0.44
   0  -6   4    2.00    0.42
   0  -6   4    1.84    0.42
  -1   6  -4    1.86    0.52
  -1   6  -4    0.50    0.35
   1  -6   4    1.40    0.37
  -2   6  -4    1.53    0.42
  -2   6  -4    0.53    0.28
   2  -6   4    1.63    0.41
  -3   6  -4    0.85    0.37
  -3   6  -4    0.88    0.35
   3  -6   4    1.04    0.41
  -4   6  -4    8.92    0.86
  -4   6  -4   10.21    0.87
   4  -6   4   10.45    0.94
  -5   6  -4   14.74    1.10
  -5   6  -4   15.48    1.20
   5  -6   4   14.94    1.23
  -6   6  -4    5.30    0.75
  -6   6  -4    4.88    0.79
   6  -6   4    5.30    0.84
  -7   6  -4    5.38    0.82
  -7   6  -4    5.50    0.89
   7  -6   4    6.10    0.96
   6   5  -4    3.98    0.72
   6   5  -4    3.32    0.65
  -6  -5   4    3.08    0.83
  -6  -5   4    3.25    0.67
   5   5  -4    1.38    0.46
   5   5  -4    2.20    0.58
  -5  -5   4    1.43    0.58
  -5  -5   4    1.81    0.49
   4   5  -4   16.70    1.11
   4   5  -4   16.96    1.26
  -4  -5   4   19.05    1.41
  -4  -5   4   16.80    1.13
   3   5  -4    9.80    0.77
  -3  -5   4    9.27    0.96
  -3  -5   4   10.91    0.81
   2   5  -4   71.89    3.21
  -2  -5   4   67.02    3.62
  -2  -5   4   71.84    3.19
   1   5  -4    8.85    0.65
  -1  -5   4    8.39    0.66
  -1  -5   4    8.35    0.78
   0  -5   4  101.03    4.63
   0  -5   4   94.57    4.81
  -1   5  -4   59.12    2.77
  -1   5  -4   50.12    2.97
   1  -5   4   57.29    2.88
   1  -5   4   57.02    2.78
  -2   5  -4  101.67    4.82
  -2   5  -4   98.41    4.76
   2  -5   4   97.31    4.83
   2  -5   4  100.35    4.79
  -3   5  -4   34.25    1.82
  -3   5  -4   30.83    1.79
   3  -5   4   32.33    1.85
  -4   5  -4   44.39    2.33
  -4   5  -4   43.02    2.38
   4  -5   4   44.08    2.42
  -5   5  -4   44.09    2.36
  -5   5  -4   43.37    2.45
   5  -5   4   43.87    2.49
  -6   5  -4    4.11    0.72
  -6   5  -4    4.43    0.66
   6  -5   4    4.07    0.73
  -7   5  -4   23.15    1.56
  -7   5  -4   21.93    1.65
   7  -5   4   22.24    1.71
   7   4  -4    3.77    0.80
   7   4  -4    2.95    0.66
  -7  -4   4    2.84    0.81
  -7  -4   4    3.48    0.72
   6   4  -4   11.21    0.98
   6   4  -4   12.18    1.07
  -6  -4   4   12.30    1.28
  -6  -4   4   10.06    0.97
   5   4  -4    7.96    0.76
   5   4  -4    8.14    0.91
  -5  -4   4    7.38    0.73
  -5  -4   4    7.86    0.99
   4   4  -4  119.04    5.78
   4   4  -4  116.17    5.26
  -4  -4   4  120.48    5.25
  -4  -4   4  120.79    6.01
   3   4  -4    0.24    0.32
   3   4  -4    0.02    0.26
  -3  -4   4    0.07    0.27
  -3  -4   4   -0.31    0.29
   2   4  -4  197.25    8.36
  -2  -4   4  203.44    8.35
  -2  -4   4  191.05    9.45
  -1  -4   4    4.19    0.38
  -1  -4   4    3.34    0.50
   0   4  -4  250.31   11.37
   0  -4   4  251.92   11.39
   0  -4   4  243.60   11.74
  -1   4  -4    1.18    0.39
  -1   4  -4    1.25    0.25
   1  -4   4    1.21    0.26
   1  -4   4    1.19    0.30
  -2   4  -4  161.01    7.55
  -2   4  -4  160.15    7.57
   2  -4   4  166.47    7.71
   2  -4   4  159.36    7.59
  -3   4  -4   94.58    4.60
  -3   4  -4   99.09    4.69
   3  -4   4   95.13    4.70
  -4   4  -4   47.95    2.52
  -4   4  -4   45.63    2.41
   4  -4   4   46.86    2.54
  -5   4  -4   22.88    1.39
  -5   4  -4   23.63    1.50
   5  -4   4   21.97    1.51
  -6   4  -4    5.99    0.81
  -6   4  -4    6.80    0.76
   6  -4   4    5.89    0.85
  -7   4  -4    5.60    0.90
  -7   4  -4    5.55    0.77
   7  -4   4    5.12    0.87
  -8   4  -4    0.18    0.59
   7   3  -4   10.17    1.10
   7   3  -4    8.30    0.96
  -7  -3   4    7.75    0.93
  -7  -3   4    8.35    1.04
  -7  -3   4    8.35    1.14
   6   3  -4   64.60    3.42
  -6  -3   4   65.41    3.43
  -6  -3   4   64.89    3.13
  -6  -3   4   64.29    3.62
   5   3  -4   22.69    1.51
  -5  -3   4   23.79    1.65
  -5  -3   4   23.53    1.49
  -5  -3   4   23.52    1.35
   4   3  -4   89.92    4.56
  -4  -3   4   94.42    4.16
  -4  -3   4   94.90    4.58
  -4  -3   4   94.76    4.77
   3   3  -4   12.87    0.92
  -3  -3   4   12.65    0.79
  -3  -3   4   12.57    0.97
   2   3  -4  228.51   10.25
  -2  -3   4  213.45   10.51
   1   3  -4    3.64    0.26
  -1  -3   4    3.18    0.45
  -1  -3   4    3.85    0.27
   0   3  -4  291.02   12.97
   0  -3   4  274.03   13.35
   0  -3   4  287.41   12.99
  -1   3  -4   10.34    0.67
   1  -3   4   10.46    0.75
   1  -3   4   11.05    0.71
  -2   3  -4   34.94    1.77
  -2   3  -4   32.16    1.73
   2  -3   4   33.31    1.80
  -3   3  -4    0.53    0.27
  -3   3  -4    0.83    0.26
   3  -3   4    0.07    0.25
   3  -3   4    0.26    0.16
  -4   3  -4    6.04    0.57
  -4   3  -4    5.87    0.64
   4  -3   4    6.48    0.69
   4  -3   4    5.97    0.59
  -5   3  -4    0.19    0.28
  -5   3  -4    0.07    0.33
   5  -3   4   -0.18    0.31
  -6   3  -4   -0.02    0.35
  -6   3  -4    0.17    0.40
   6  -3   4    0.56    0.45
  -7   3  -4    0.72    0.53
   7  -3   4    0.26    0.52
  -8   3  -4    0.09    0.62
   8  -3   4   -0.16    0.57
   8   2  -4   -0.30    0.57
  -8  -2   4   -0.26    0.57
  -8  -2   4   -0.28    0.52
  -8  -2   4   -0.42    0.58
   7   2  -4    1.69    0.61
  -7  -2   4    1.44    0.55
  -7  -2   4    1.75    0.65
  -7  -2   4    2.80    0.64
   6   2  -4    0.46    0.44
  -6  -2   4   -0.18    0.45
  -6  -2   4    0.57    0.42
  -6  -2   4   -0.20    0.35
   5   2  -4    0.62    0.38
  -5  -2   4    1.05    0.43
  -5  -2   4    0.72    0.41
  -5  -2   4    0.99    0.36
   4   2  -4    1.34    0.36
  -4  -2   4    1.76    0.40
  -4  -2   4    1.60    0.44
  -4  -2   4    1.59    0.34
   3   2  -4    0.54    0.26
  -3  -2   4    0.76    0.34
  -3  -2   4    0.41    0.28
  -3  -2   4    0.45    0.23
   2   2  -4   36.44    1.89
  -2  -2   4   36.62    1.98
   1   2  -4    8.02    0.45
   1   2  -4    8.32    0.65
  -1  -2   4    7.57    0.62
   0   2  -4  250.55   11.86
   0  -2   4  269.53   12.23
  -1   2  -4    1.05    0.27
  -2   2  -4   93.96    4.60
  -2   2  -4   99.42    4.53
  -3   2  -4   16.63    0.99
  -3   2  -4   14.07    0.85
   3  -2   4   13.96    0.89
  -4   2  -4  114.98    5.36
  -4   2  -4  114.23    5.53
   4  -2   4  109.93    5.56
   4  -2   4  116.31    5.50
  -5   2  -4   10.93    0.80
  -5   2  -4   11.35    0.93
   5  -2   4    9.52    0.92
   5  -2   4   10.30    0.82
  -6   2  -4   43.98    2.32
  -6   2  -4   45.18    2.53
   6  -2   4   41.67    2.55
  -7   2  -4   13.24    1.23
   7  -2   4   14.40    1.32
  -8   2  -4    7.80    1.08
   8  -2   4    7.14    1.10
   8   1  -4   -0.04    0.49
  -8  -1   4    0.18    0.56
  -8  -1   4   -0.37    0.43
   7   1  -4    4.75    0.79
  -7  -1   4    5.64    0.85
  -7  -1   4    5.26    0.78
  -7  -1   4    4.86    0.69
   6   1  -4   12.02    1.02
  -6  -1   4   10.82    0.87
  -6  -1   4   11.43    1.02
  -6  -1   4   11.22    1.06
   5   1  -4   23.17    1.46
  -5  -1   4   22.87    1.42
  -5  -1   4   22.64    1.30
  -5  -1   4   24.89    1.56
   4   1  -4   34.38    1.89
  -4  -1   4   35.59    1.97
  -4  -1   4   35.05    1.71
  -4  -1   4   33.33    1.85
   3   1  -4    4.66    0.48
   3   1  -4    2.99    0.37
  -3  -1   4    5.04    0.54
  -3  -1   4    4.86    0.47
   2   1  -4  130.88    6.11
   2   1  -4  134.35    6.01
  -2  -1   4  130.65    6.10
  -2  -1   4  128.60    6.29
   1   1  -4   58.14    2.90
   1   1  -4   64.53    2.99
  -1  -1   4   65.01    3.09
  -1   1  -4    6.00    0.45
  -1   1  -4    6.44    0.45
   1  -1   4    5.04    0.46
  -2   1  -4  252.16   12.14
  -2   1  -4  271.36   11.99
   2  -1   4  267.05   12.37
  -3   1  -4    3.03    0.33
  -3   1  -4    2.13    0.37
   3  -1   4    3.11    0.38
  -4   1  -4   88.28    4.10
  -4   1  -4   87.40    4.25
  -4   1  -4   84.45    4.28
   4  -1   4   85.61    4.25
  -5   1  -4    1.99    0.38
  -5   1  -4    1.74    0.39
  -5   1  -4    2.15    0.49
   5  -1   4    1.46    0.46
   5  -1   4    2.36    0.42
  -6   1  -4   20.55    1.46
  -6   1  -4   21.14    1.35
   6  -1   4   19.03    1.49
  -7   1  -4    1.46    0.61
   7  -1   4    1.42    0.58
  -8   1  -4    5.34    0.98
   8   0  -4   -0.17    0.53
  -8   0   4    0.53    0.53
  -8   0   4   -0.12    0.48
   7   0  -4   14.39    1.23
  -7   0   4   14.79    1.12
  -7   0   4   16.29    1.26
   6   0  -4    2.05    0.51
  -6   0   4    1.80    0.44
  -6   0   4    1.81    0.48
  -6   0   4    1.82    0.49
   5   0  -4   58.56    3.00
  -5   0   4   56.48    2.70
  -5   0   4   59.58    3.07
  -5   0   4   57.22    2.96
   4   0  -4   18.07    1.10
   4   0  -4   16.22    1.10
  -4   0   4   16.22    1.12
  -4   0   4   16.60    1.05
  -4   0   4   17.81    0.97
   3   0  -4  122.18    5.85
   3   0  -4  119.93    5.88
  -3   0   4  126.12    5.83
  -3   0   4  129.56    6.01
   2   0  -4  119.78    5.66
   2   0  -4  120.43    5.64
  -2   0   4  121.89    5.80
  -2   0   4  122.83    5.63
   1   0  -4  105.22    4.89
   1   0  -4  105.12    4.88
  -1   0   4  105.65    4.87
   0   0   4   83.33    4.06
  -1   0  -4   11.45    0.71
   1   0   4   11.67    0.70
  -2   0  -4  112.35    5.49
   2   0   4  117.45    5.50
  -3   0  -4   31.62    1.73
  -3   0  -4   34.78    1.61
   3   0   4   31.12    1.73
  -4   0  -4   47.30    2.46
  -4   0  -4   49.90    2.32
  -4   0  -4   43.86    2.50
   4   0   4   47.23    2.47
  -5   0  -4    0.07    0.29
  -5   0  -4    0.15    0.37
   5   0   4    0.04    0.29
  -6   0  -4   15.45    1.23
  -6   0  -4   13.76    1.08
   6   0   4   14.44    1.11
   6   0   4   13.09    1.18
  -7   0  -4   -0.17    0.41
  -7   0  -4   -0.16    0.47
   7   0   4    0.44    0.53
   8  -1  -4    0.70    0.56
  -8   1   4    0.73    0.52
  -8   1   4    0.55    0.53
   7  -1  -4   28.53    1.83
  -7   1   4   27.40    1.63
  -7   1   4   28.74    1.80
   6  -1  -4    4.01    0.64
  -6   1   4    4.19    0.60
  -6   1   4    3.87    0.56
   5  -1  -4   24.79    1.52
   5  -1  -4   25.98    1.55
  -5   1   4   24.34    1.46
  -5   1   4   24.95    1.35
   4  -1  -4   43.32    2.36
   4  -1  -4   48.61    2.42
  -4   1   4   44.75    2.11
  -4   1   4   44.91    2.33
   3  -1  -4  105.70    5.13
   3  -1  -4  110.57    5.25
  -3   1   4  105.73    5.10
  -3   1   4  112.37    5.24
   2  -1  -4   41.62    2.08
  -2   1   4   42.64    2.07
   1  -1  -4   46.26    2.21
  -1   1   4   43.46    2.12
   0   1   4   35.19    1.79
  -1  -1  -4   26.76    1.41
   1   1   4   26.89    1.42
  -2  -1  -4   35.26    1.86
  -2  -1  -4   36.45    1.88
   2   1   4   35.82    1.87
  -3  -1  -4    0.41    0.23
  -3  -1  -4    0.32    0.24
   3   1   4    0.31    0.22
  -4  -1  -4    3.57    0.49
  -4  -1  -4    3.42    0.55
   4   1   4    3.59    0.50
  -5  -1  -4    0.29    0.40
  -5  -1  -4    0.46    0.34
   5   1   4    0.32    0.33
  -6  -1  -4    0.47    0.44
  -6  -1  -4    0.16    0.42
   6   1   4    0.33    0.41
  -7  -1  -4    1.29    0.64
  -7  -1  -4    0.87    0.53
   7   1   4    1.34    0.61
   7   1   4    1.18    0.55
   8  -2  -4    0.56    0.53
  -8   2   4    0.43    0.43
  -8   2   4    1.05    0.51
   7  -2  -4    1.97    0.55
  -7   2   4    2.29    0.57
  -7   2   4    2.50    0.51
   6  -2  -4   10.17    1.00
  -6   2   4    9.52    0.89
  -6   2   4   10.64    0.82
   5  -2  -4   18.58    1.31
  -5   2   4   17.81    1.06
  -5   2   4   17.72    1.15
   4  -2  -4    9.40    0.92
  -4   2   4   11.36    0.79
  -4   2   4   10.39    0.70
  -4   2   4   10.56    0.78
   3  -2  -4   -0.03    0.35
  -3   2   4    0.11    0.22
  -3   2   4    0.28    0.20
  -2   2   4   36.12    1.80
   1  -2  -4    0.95    0.28
  -1   2   4    1.32    0.22
  -1   2   4    1.17    0.18
   0   2   4   55.95    2.75
  -1  -2  -4    3.65    0.37
  -1  -2  -4    4.06    0.42
   1   2   4    3.49    0.37
  -2  -2  -4  117.03    5.63
  -2  -2  -4  118.28    5.57
   2   2   4  115.12    5.64
  -3  -2  -4    5.89    0.56
  -3  -2  -4    5.36    0.58
   3   2   4    5.02    0.55
  -4  -2  -4   51.55    2.73
  -4  -2  -4   51.17    2.73
   4   2   4   50.53    2.74
  -5  -2  -4    0.13    0.38
  -5  -2  -4    0.07    0.38
   5   2   4    0.26    0.39
  -6  -2  -4   16.90    1.32
  -6  -2  -4   18.23    1.35
   6   2   4   15.10    1.33
  -7  -2  -4    0.31    0.54
  -7  -2  -4   -0.12    0.50
   7   2   4    0.14    0.51
   7   2   4    0.18    0.53
  -8   3   4   -0.55    0.44
  -8   3   4   -0.23    0.39
   7  -3  -4    3.49    0.78
  -7   3   4    4.18    0.64
  -7   3   4    3.81    0.65
   6  -3  -4   16.29    1.37
  -6   3   4   19.67    1.17
  -6   3   4   18.81    1.25
   5  -3  -4   31.01    1.90
  -5   3   4   30.28    1.56
  -5   3   4   29.12    1.71
   4  -3  -4   -0.07    0.44
  -4   3   4    0.10    0.21
  -4   3   4    0.09    0.24
   3  -3  -4   92.56    4.72
  -3   3   4   93.22    4.41
  -3   3   4   93.10    4.02
  -2   3   4   15.57    0.88
   1  -3  -4  101.23    4.86
  -1   3   4   99.00    4.60
  -1   3   4   98.93    4.76
   0  -3  -4   10.24    0.68
   0  -3  -4   10.48    0.78
   0   3   4   11.01    0.68
  -1  -3  -4  225.95   10.68
  -1  -3  -4  227.22   10.52
   1   3   4  226.19   10.70
  -2  -3  -4   29.85    1.60
  -2  -3  -4   26.05    1.54
   2   3   4   27.57    1.59
  -3  -3  -4   41.74    2.28
  -3  -3  -4   41.95    2.30
   3   3   4   43.10    2.33
  -4  -3  -4   32.10    1.86
  -4  -3  -4   29.81    1.83
   4   3   4   30.37    1.88
  -5  -3  -4   19.92    1.39
  -5  -3  -4   18.29    1.36
   5   3   4   19.12    1.46
  -6  -3  -4   14.53    1.28
  -6  -3  -4   14.14    1.29
   6   3   4   14.57    1.35
  -7  -3  -4    5.00    0.95
   7   3   4    5.81    0.99
  -8   4   4    5.88    0.88
  -8   4   4    6.17    0.82
   7  -4  -4   22.13    1.67
  -7   4   4   22.28    1.37
  -7   4   4   21.19    1.46
   6  -4  -4    0.43    0.53
  -6   4   4    0.22    0.31
  -6   4   4    0.58    0.36
   5  -4  -4   77.58    4.00
  -5   4   4   74.98    3.42
  -5   4   4   75.39    3.77
   4  -4  -4    3.41    0.69
  -4   4   4    2.98    0.44
  -4   4   4    3.26    0.41
   3  -4  -4  100.39    5.38
  -3   4   4  109.69    4.58
  -3   4   4  107.24    5.02
   2  -4  -4    2.14    0.58
  -2   4   4    3.29    0.35
  -2   4   4    3.70    0.37
  -2   4   4    2.91    0.34
   1  -4  -4  192.12    8.95
   1  -4  -4  195.03    9.03
  -1   4   4  184.34    8.68
  -1   4   4  189.06    8.95
   0  -4  -4   81.16    4.02
   0  -4  -4   82.53    3.97
   0   4   4   80.43    3.97
  -1  -4  -4   88.28    4.37
  -1  -4  -4   88.22    4.38
   1   4   4   91.44    4.41
  -2  -4  -4   15.64    1.06
  -2  -4  -4   16.46    1.12
   2   4   4   17.07    1.11
  -3  -4  -4   32.64    1.87
  -3  -4  -4   30.23    1.85
   3   4   4   33.35    1.91
  -4  -4  -4    5.45    0.74
   4   4   4    5.09    0.75
  -5  -4  -4    6.56    0.88
  -5  -4  -4    5.78    0.82
   5   4   4    8.07    1.00
  -6  -4  -4    3.43    0.76
  -6  -4  -4    4.68    0.83
   6   4   4    3.24    0.81
   8  -5  -4   14.29    1.41
  -8   5   4   13.74    1.19
   7  -5  -4    1.68    0.73
  -7   5   4    1.23    0.44
  -7   5   4    1.28    0.52
   6  -5  -4   13.43    1.23
  -6   5   4   12.29    0.89
  -6   5   4   11.96    0.98
   5  -5  -4    7.04    0.97
  -5   5   4    6.33    0.66
  -5   5   4    6.44    0.60
   4  -5  -4   11.86    1.24
  -4   5   4   10.75    0.75
  -4   5   4   10.76    0.83
   3  -5  -4   13.68    1.38
  -3   5   4   19.06    0.99
  -3   5   4   17.58    1.05
   2  -5  -4    0.62    0.47
  -2   5   4    0.49    0.22
  -2   5   4    1.48    0.28
  -2   5   4    0.99    0.23
   1  -5  -4    5.69    0.49
   1  -5  -4    6.00    0.79
  -1   5   4    5.22    0.44
  -1   5   4    5.94    0.50
  -1   5   4    5.89    0.51
   0  -5  -4   16.36    1.15
   0  -5  -4   16.29    1.00
   0   5   4   15.53    1.01
  -1  -5  -4    0.27    0.33
  -1  -5  -4    0.14    0.23
   1   5   4    0.31    0.27
   1   5   4    0.13    0.17
  -2  -5  -4    0.80    0.36
  -2  -5  -4    0.83    0.38
   2   5   4    0.35    0.35
   2   5   4    0.66    0.32
  -3  -5  -4    0.64    0.40
  -3  -5  -4    0.50    0.40
   3   5   4    0.69    0.43
   3   5   4   -0.19    0.42
  -4  -5  -4    0.06    0.43
  -4  -5  -4    0.17    0.42
   4   5   4    0.29    0.42
  -5  -5  -4    0.75    0.51
  -5  -5  -4    0.67    0.56
   5   5   4    0.40    0.52
  -6  -5  -4    6.57    1.06
   6   5   4    5.73    1.01
   8  -6  -4    3.25    0.96
  -8   6   4    3.57    0.70
  -8   6   4    4.14    0.75
   7  -6  -4    4.32    0.95
  -7   6   4    5.66    0.78
  -7   6   4    4.45    0.69
   6  -6  -4    2.44    0.74
  -6   6   4    2.13    0.48
  -6   6   4    1.67    0.48
   5  -6  -4   26.05    1.86
  -5   6   4   23.32    1.33
  -5   6   4   22.25    1.43
   4  -6  -4    7.78    1.09
  -4   6   4    6.23    0.65
  -4   6   4    6.89    0.59
   3  -6  -4   38.50    2.88
  -3   6   4   51.11    2.29
  -3   6   4   52.09    2.47
   2  -6  -4    9.06    1.17
  -2   6   4    9.51    0.67
  -2   6   4    8.73    0.67
   1  -6  -4   42.19    2.20
   1  -6  -4   45.69    2.54
  -1   6   4   40.06    2.06
  -1   6   4   43.71    2.22
   0  -6  -4    4.71    0.70
   0  -6  -4    4.70    0.54
   0   6   4    4.10    0.52
  -1  -6  -4   38.67    2.14
  -1  -6  -4   37.98    2.19
   1   6   4   40.03    2.19
  -2  -6  -4    0.11    0.35
  -2  -6  -4   -0.17    0.30
   2   6   4    0.02    0.28
   2   6   4   -0.28    0.33
  -3  -6  -4   31.50    1.97
  -3  -6  -4   30.90    1.93
   3   6   4   33.12    2.05
  -4  -6  -4    4.65    0.77
  -4  -6  -4    4.29    0.72
   4   6   4    3.54    0.75
  -5  -6  -4    7.32    1.03
   5   6   4    7.81    1.11
   7  -7  -4    1.56    0.80
  -7   7   4    1.25    0.53
  -7   7   4    2.14    0.53
   6  -7  -4    5.38    1.02
  -6   7   4    4.23    0.62
  -6   7   4    4.16    0.66
   5  -7  -4    3.74    0.88
  -5   7   4    2.98    0.50
  -5   7   4    3.08    0.56
   4  -7  -4   15.30    1.54
  -4   7   4   15.45    1.06
  -4   7   4   14.04    0.95
   3  -7  -4    4.40    0.95
  -3   7   4    5.88    0.60
  -3   7   4    5.85    0.58
   2  -7  -4    4.75    0.94
  -2   7   4    4.78    0.56
  -2   7   4    4.89    0.52
   1  -7  -4   21.48    1.59
  -1   7   4   20.04    1.25
  -1   7   4   20.14    1.23
   0  -7  -4    3.89    0.74
   0  -7  -4    4.46    0.56
   0   7   4    4.48    0.59
  -1  -7  -4    4.50    0.61
  -1  -7  -4    4.92    0.75
   1   7   4    4.11    0.65
  -2  -7  -4   -0.25    0.40
  -2  -7  -4    0.58    0.44
   2   7   4    0.34    0.43
   2   7   4   -0.23    0.22
  -3  -7  -4    1.41    0.58
  -3  -7  -4    1.80    0.55
   3   7   4    0.29    0.39
   3   7   4    1.80    0.61
  -4  -7  -4    0.16    0.54
   4   7   4    0.09    0.55
   7  -8  -4   -0.12    0.69
  -7   8   4    0.02    0.47
  -7   8   4   -0.12    0.44
   6  -8  -4   20.68    1.84
  -6   8   4   22.02    1.51
  -6   8   4   21.56    1.37
   5  -8  -4    0.15    0.68
  -5   8   4    0.35    0.35
  -5   8   4    0.05    0.34
   4  -8  -4   24.14    2.13
  -4   8   4   30.32    1.71
  -4   8   4   29.78    1.58
   3  -8  -4    0.79    0.67
  -3   8   4    0.94    0.37
  -3   8   4    1.00    0.38
   2  -8  -4   37.23    2.58
  -2   8   4   37.35    1.94
   1  -8  -4    1.24    0.66
  -1   8   4    1.13    0.42
   0  -8  -4   26.20    1.80
   0  -8  -4   26.26    1.59
   0   8   4   25.11    1.61
  -1  -8  -4    4.87    0.79
  -1  -8  -4    5.07    0.72
   1   8   4    4.99    0.74
  -2  -8  -4    5.06    0.78
  -2  -8  -4    5.85    0.82
   2   8   4    6.55    0.87
  -3  -8  -4    2.91    0.73
   3   8   4    2.55    0.72
  -4  -8  -4    0.96    0.68
   6  -9  -4    6.45    1.24
  -6   9   4    8.33    0.98
  -6   9   4    8.23    0.90
   5  -9  -4    0.27    0.65
  -5   9   4    0.67    0.45
  -5   9   4   -0.15    0.40
   4  -9  -4    7.23    1.26
  -4   9   4    8.55    0.80
  -4   9   4    7.13    0.80
   3  -9  -4    0.60    0.76
  -3   9   4    0.33    0.41
   2  -9  -4   10.01    1.35
  -2   9   4    7.41    0.83
   1  -9  -4    0.31    0.61
  -1   9   4    0.59    0.45
   0  -9  -4    0.69    0.64
   0   9   4    0.46    0.38
   0   9   4    0.87    0.46
  -1  -9  -4    0.06    0.51
  -1  -9  -4   -0.19    0.44
   1   9   4   -0.07    0.26
   1   9   4   -0.05    0.46
  -2  -9  -4    0.19    0.47
   2   9   4   -0.34    0.49
   2   9   4    0.37    0.29
   5 -10  -4    0.28    0.73
  -5  10   4    0.37    0.48
  -5  10   4    0.45    0.48
   4 -10  -4    1.73    0.90
  -4  10   4    1.96    0.58
   3 -10  -4    4.47    1.12
  -3  10   4    4.27    0.71
   2 -10  -4    2.70    0.96
  -2  10   4    2.85    0.65
   1 -10  -4    6.61    1.09
  -1  10   4    6.45    0.88
   0 -10  -4    4.78    0.90
   0  10   4    2.24    0.65
   1  10   4    8.61    1.01
   1  10   4    2.52    0.64
   1  10  -5    0.35    0.62
   1  10  -5    0.58    0.72
  -1 -10   5    1.71    0.62
  -1  10  -5    0.16    0.45
  -1  10  -5    0.32    0.65
  -2  10  -5   12.12    1.30
  -3  10  -5    0.89    0.67
  -4  10  -5   12.34    1.23
   3   9  -5    0.79    0.55
   3   9  -5   -0.04    0.27
  -3  -9   5    0.24    0.52
   2   9  -5   -0.04    0.30
   2   9  -5   -0.29    0.42
  -2  -9   5    0.06    0.53
   1   9  -5    0.08    0.47
   1   9  -5   -0.44    0.69
  -1  -9   5    1.33    0.56
   0   9  -5   -0.31    0.47
   0   9  -5    1.82    0.68
  -1   9  -5    0.47    0.39
  -1   9  -5    1.26    0.66
  -2   9  -5    2.78    0.67
  -2   9  -5    5.18    0.84
  -3   9  -5    1.07    0.61
  -4   9  -5   10.04    1.06
   4  -9   5   10.40    1.21
  -5   9  -5    0.61    0.60
   5  -9   5    0.68    0.63
   4   8  -5   11.92    1.04
  -4  -8   5   10.86    1.02
  -4  -8   5   13.86    1.35
   3   8  -5   20.29    1.37
  -3  -8   5   19.87    1.37
  -3  -8   5   19.34    1.53
   2   8  -5   16.80    1.21
  -2  -8   5   14.91    1.34
  -2  -8   5   16.08    1.15
   1   8  -5   16.69    1.27
  -1  -8   5   18.57    1.33
   0   8  -5   41.63    2.99
   0  -8   5   58.49    2.86
  -2   8  -5   26.88    1.63
  -3   8  -5    2.68    0.63
   3  -8   5    1.66    0.57
  -4   8  -5   49.48    2.82
   4  -8   5   52.39    2.88
  -5   8  -5    0.69    0.54
   5  -8   5    0.66    0.58
  -6   8  -5   14.59    1.25
   6  -8   5   14.08    1.40
   5   7  -5   20.49    1.44
  -5  -7   5   19.11    1.64
  -5  -7   5   21.14    1.43
   4   7  -5    0.15    0.46
   4   7  -5    0.06    0.24
  -4  -7   5    0.35    0.47
  -4  -7   5    0.28    0.55
   3   7  -5   59.55    2.88
  -3  -7   5   57.81    2.85
  -3  -7   5   59.21    3.30
   2   7  -5    9.30    0.84
  -2  -7   5    9.41    0.94
  -2  -7   5    8.62    0.79
   1   7  -5   80.16    3.52
  -1  -7   5   68.92    3.85
   0   7  -5    2.41    0.61
   0   7  -5    4.27    0.70
   0  -7   5    5.96    0.70
  -1   7  -5   53.86    2.98
   1  -7   5   48.39    2.70
  -2   7  -5   12.25    1.13
   2  -7   5   13.49    1.02
  -3   7  -5   10.37    1.05
   3  -7   5   12.96    1.03
  -4   7  -5   15.86    1.18
  -4   7  -5   14.21    1.13
   4  -7   5   13.71    1.15
  -5   7  -5    3.81    0.68
  -5   7  -5    4.45    0.74
   5  -7   5    5.25    0.81
  -6   7  -5    2.03    0.64
  -6   7  -5    1.80    0.59
   6  -7   5    1.22    0.60
   6   6  -5    0.51    0.48
   6   6  -5    0.32    0.51
  -6  -6   5    0.14    0.65
  -6  -6   5    0.56    0.55
   5   6  -5   33.27    1.84
  -5  -6   5   29.68    2.10
  -5  -6   5   30.14    1.80
   4   6  -5   -0.14    0.34
   4   6  -5   -0.02    0.30
  -4  -6   5   -0.33    0.44
  -4  -6   5   -0.19    0.40
   3   6  -5   18.79    1.14
  -3  -6   5   16.03    1.35
  -3  -6   5   17.69    1.15
   2   6  -5   -0.16    0.16
   2   6  -5    0.63    0.36
  -2  -6   5    0.46    0.36
  -2  -6   5    0.94    0.44
   1   6  -5   65.91    2.98
  -1  -6   5   62.63    3.35
  -1  -6   5   62.56    2.95
   0   6  -5   13.90    0.98
   0  -6   5   14.37    1.09
  -1   6  -5   18.07    1.38
   1  -6   5   16.72    1.14
   1  -6   5   14.73    1.01
  -2   6  -5   17.20    1.23
  -2   6  -5   17.45    1.12
   2  -6   5   17.15    1.18
   2  -6   5   16.38    1.13
  -3   6  -5    1.12    0.41
  -3   6  -5    1.20    0.41
   3  -6   5    0.76    0.38
  -4   6  -5    0.69    0.42
  -4   6  -5    0.48    0.36
   4  -6   5    0.57    0.44
  -5   6  -5    0.96    0.45
  -5   6  -5    0.86    0.48
   5  -6   5    1.06    0.54
  -6   6  -5    6.11    0.81
  -6   6  -5    4.87    0.80
   6  -6   5    5.01    0.87
  -7   6  -5    1.56    0.68
  -7   6  -5    1.54    0.58
   7  -6   5    0.74    0.59
   6   5  -5   -0.04    0.46
   6   5  -5    0.59    0.52
  -6  -5   5    0.38    0.62
  -6  -5   5    0.24    0.50
   5   5  -5    1.35    0.50
   5   5  -5    1.33    0.52
  -5  -5   5    1.42    0.49
  -5  -5   5    1.72    0.62
   4   5  -5    0.13    0.36
   4   5  -5    0.19    0.36
  -4  -5   5    0.28    0.34
  -4  -5   5   -0.18    0.41
   3   5  -5   16.66    1.08
  -3  -5   5   17.32    1.30
  -3  -5   5   15.86    1.06
   2   5  -5   -0.16    0.15
   2   5  -5    0.20    0.29
  -2  -5   5    0.22    0.29
  -2  -5   5   -0.07    0.37
   1   5  -5    7.82    0.64
  -1  -5   5    6.74    0.61
  -1  -5   5    7.04    0.79
   0   5  -5    1.69    0.35
   0  -5   5    1.57    0.30
   0  -5   5    1.66    0.42
  -1   5  -5   27.60    1.38
  -1   5  -5   19.43    1.58
   1  -5   5   25.03    1.48
  -2   5  -5    9.22    0.74
  -2   5  -5    9.46    0.81
   2  -5   5    9.15    0.77
   2  -5   5    9.73    0.80
  -3   5  -5    1.98    0.43
  -3   5  -5    1.74    0.42
   3  -5   5    1.40    0.40
  -4   5  -5    4.59    0.64
  -4   5  -5    4.47    0.58
   4  -5   5    4.91    0.69
  -5   5  -5   11.02    1.03
  -5   5  -5   11.84    0.95
   5  -5   5   11.26    1.07
  -6   5  -5   14.78    1.27
  -6   5  -5   14.61    1.15
   6  -5   5   15.09    1.28
  -7   5  -5    1.43    0.55
  -7   5  -5    1.52    0.64
   7  -5   5    1.12    0.60
   7   4  -5    0.42    0.54
   7   4  -5    1.01    0.66
  -7  -4   5    0.23    0.68
  -7  -4   5    0.17    0.56
   6   4  -5    1.86    0.57
   6   4  -5    1.81    0.61
  -6  -4   5    3.28    0.75
  -6  -4   5    2.45    0.59
   5   4  -5   18.06    1.33
   5   4  -5   16.73    1.15
  -5  -4   5   17.46    1.39
  -5  -4   5   14.77    1.12
   4   4  -5   10.50    0.83
   4   4  -5   11.62    1.00
  -4  -4   5    9.89    1.04
  -4  -4   5   10.54    0.82
   3   4  -5   69.88    3.20
   3   4  -5   72.44    3.59
  -3  -4   5   68.60    3.18
  -3  -4   5   69.11    3.68
   2   4  -5    2.32    0.38
   2   4  -5    0.85    0.34
  -2  -4   5    2.68    0.39
  -2  -4   5    2.42    0.49
   0   4  -5    4.21    0.40
   0  -4   5    4.40    0.41
   0  -4   5    4.38    0.54
  -1   4  -5  139.91    6.41
   1  -4   5  130.74    6.57
   1  -4   5  139.28    6.43
  -2   4  -5   21.01    1.29
  -2   4  -5   21.66    1.31
   2  -4   5   23.10    1.34
   2  -4   5   22.95    1.35
  -3   4  -5  234.09   10.77
  -3   4  -5  233.45   10.88
   3  -4   5  230.95   10.91
  -4   4  -5   33.49    1.87
  -4   4  -5   35.33    2.00
   4  -4   5   34.87    2.03
  -5   4  -5   36.54    1.96
  -5   4  -5   34.67    2.08
   5  -4   5   33.79    2.11
  -6   4  -5   24.22    1.49
  -6   4  -5   22.46    1.62
   6  -4   5   21.38    1.61
  -7   4  -5    6.30    0.92
   7  -4   5    5.05    0.89
   7   3  -5    7.11    0.98
   7   3  -5    6.95    0.89
  -7  -3   5    6.99    0.99
  -7  -3   5    8.13    1.14
   6   3  -5    7.87    0.96
  -6  -3   5    8.25    0.98
  -6  -3   5    8.52    1.09
  -6  -3   5    8.80    0.86
   5   3  -5   12.83    1.08
  -5  -3   5   12.16    1.17
  -5  -3   5   13.02    1.10
  -5  -3   5   11.91    0.90
   4   3  -5    2.80    0.53
  -4  -3   5    3.54    0.49
  -4  -3   5    3.51    0.57
  -4  -3   5    3.67    0.62
   3   3  -5  141.87    6.62
  -3  -3   5  144.65    6.00
  -3  -3   5  130.51    6.79
   2   3  -5    1.55    0.31
   2   3  -5    2.08    0.41
  -2  -3   5    2.05    0.32
  -2  -3   5    1.59    0.41
   1   3  -5  226.56   10.23
  -1  -3   5  231.31   10.24
  -1  -3   5  214.41   10.65
   0   3  -5    0.78    0.20
   0  -3   5    0.61    0.29
   0  -3   5    0.81    0.22
  -1   3  -5  203.62    9.17
   1  -3   5  203.00    9.19
   1  -3   5  187.05    9.42
  -2   3  -5   39.55    2.01
  -2   3  -5   37.57    2.04
   2  -3   5   40.71    2.10
  -3   3  -5   66.03    3.37
  -3   3  -5   70.20    3.27
   3  -3   5   64.49    3.41
  -4   3  -5   28.30    1.45
  -4   3  -5   26.77    1.57
   4  -3   5   20.45    1.47
   4  -3   5   25.79    1.60
  -5   3  -5   26.31    1.65
  -5   3  -5   26.58    1.51
   5  -3   5   24.26    1.68
  -6   3  -5    8.47    0.93
   6  -3   5    8.52    1.03
  -7   3  -5    6.83    1.00
   7  -3   5    6.35    0.97
   7   2  -5    5.14    0.83
  -7  -2   5    5.39    0.79
  -7  -2   5    4.73    0.84
  -7  -2   5    5.00    0.91
   6   2  -5   37.60    2.23
  -6  -2   5   37.89    2.24
  -6  -2   5   36.65    2.03
  -6  -2   5   40.98    2.40
   5   2  -5   46.51    2.57
  -5  -2   5   48.03    2.57
  -5  -2   5   47.97    2.35
  -5  -2   5   47.56    2.71
   4   2  -5   35.32    1.92
  -4  -2   5   33.63    2.02
  -4  -2   5   33.59    1.73
  -4  -2   5   33.98    1.89
   3   2  -5   78.85    3.90
  -3  -2   5   79.10    4.05
  -3  -2   5   81.13    3.90
  -3  -2   5   79.75    3.53
   2   2  -5   31.29    1.66
  -2  -2   5   29.46    1.70
   1   2  -5   80.22    3.69
   1   2  -5   78.38    3.87
   0   2  -5    6.69    0.47
   0  -2   5    6.65    0.64
  -1   2  -5   62.24    3.11
  -2   2  -5    9.89    0.60
   2  -2   5    6.68    0.63
  -3   2  -5   13.00    0.93
   3  -2   5   14.04    0.92
  -4   2  -5    1.07    0.34
  -4   2  -5    0.89    0.24
   4  -2   5    0.74    0.30
   4  -2   5    0.56    0.36
  -5   2  -5    1.94    0.51
   5  -2   5    1.98    0.43
   5  -2   5    1.95    0.52
  -6   2  -5    1.18    0.56
   6  -2   5    1.25    0.53
  -7   2  -5    0.24    0.57
   7  -2   5   -0.40    0.45
   8   1  -5    2.60    0.71
  -8  -1   5    1.20    0.61
  -8  -1   5    1.57    0.71
   7   1  -5   -0.01    0.44
  -7  -1   5    0.28    0.52
  -7  -1   5    0.26    0.46
  -7  -1   5    0.28    0.52
   6   1  -5    1.62    0.54
  -6  -1   5    1.93    0.59
  -6  -1   5    1.16    0.48
  -6  -1   5    1.92    0.48
   5   1  -5   -0.07    0.34
  -5  -1   5    0.04    0.33
  -5  -1   5    0.29    0.35
  -5  -1   5    0.08    0.30
   4   1  -5    0.44    0.29
  -4  -1   5    0.71    0.29
  -4  -1   5    0.75    0.32
  -4  -1   5    0.29    0.35
   3   1  -5   11.10    0.78
  -3  -1   5   10.64    0.79
  -3  -1   5   10.81    0.68
  -3  -1   5   10.67    0.84
   2   1  -5    4.37    0.47
   2   1  -5    5.10    0.36
  -2  -1   5    5.53    0.60
  -2  -1   5    5.16    0.51
   1   1  -5   19.31    1.03
   1   1  -5   21.10    1.15
  -1   1  -5   77.33    3.80
   1  -1   5   81.86    3.96
  -2   1  -5    3.95    0.34
  -2   1  -5    3.32    0.43
   2  -1   5    4.03    0.42
  -3   1  -5   81.65    4.26
  -3   1  -5   92.37    4.09
   3  -1   5   86.86    4.28
  -4   1  -5    1.90    0.44
   4  -1   5    2.86    0.43
  -5   1  -5   40.60    2.19
  -5   1  -5   39.88    2.30
   5  -1   5   39.58    2.19
  -6   1  -5    4.00    0.60
  -6   1  -5    3.93    0.74
   6  -1   5    2.69    0.66
  -7   1  -5   18.86    1.52
   7  -1   5   18.28    1.57
   8   0  -5    3.43    0.80
  -8   0   5    3.65    0.70
  -8   0   5    4.40    0.81
   7   0  -5    0.48    0.50
  -7   0   5   -0.07    0.43
  -7   0   5    0.41    0.44
   6   0  -5   10.74    1.03
  -6   0   5   10.72    0.99
  -6   0   5   11.19    0.90
  -6   0   5   11.55    1.04
   5   0  -5    2.82    0.55
  -5   0   5    2.81    0.52
  -5   0   5    2.71    0.46
  -5   0   5    2.20    0.52
   4   0  -5   59.92    3.01
  -4   0   5   58.36    2.71
  -4   0   5   59.36    2.98
  -4   0   5   58.66    3.08
   3   0  -5   44.04    2.49
   3   0  -5   50.59    2.51
  -3   0   5   53.26    2.60
  -3   0   5   50.86    2.49
   2   0  -5   82.07    3.87
   2   0  -5   82.61    3.90
  -2   0   5   83.16    3.89
  -2   0   5   79.85    4.01
   1   0  -5  138.20    6.28
   1   0  -5  134.81    6.29
  -1   0   5  134.36    6.27
   0   0  -5   10.32    0.70
   0   0  -5   13.37    0.74
  -1   0  -5  154.93    7.46
   1   0   5  165.82    7.63
  -2   0  -5   22.16    1.28
   2   0   5   22.49    1.26
  -3   0  -5   69.45    3.49
  -3   0  -5   70.88    3.48
   3   0   5   68.69    3.48
  -4   0  -5    1.49    0.37
  -4   0  -5    1.87    0.44
   4   0   5    1.10    0.33
  -5   0  -5   45.84    2.58
  -5   0  -5   44.86    2.45
   5   0   5   45.75    2.48
  -6   0  -5    0.04    0.48
  -6   0  -5    0.16    0.38
   6   0   5   -0.05    0.42
   6   0   5   -0.11    0.38
  -7   0  -5    5.85    0.81
  -7   0  -5    6.68    0.99
   7   0   5    4.76    0.91
   8  -1  -5    4.94    0.85
  -8   1   5    4.12    0.74
  -8   1   5    4.27    0.82
   7  -1  -5    4.11    0.73
  -7   1   5    4.08    0.63
  -7   1   5    4.15    0.69
   6  -1  -5   24.49    1.60
  -6   1   5   23.84    1.41
  -6   1   5   24.27    1.55
   5  -1  -5    4.06    0.62
  -5   1   5    4.60    0.59
  -5   1   5    4.87    0.56
  -5   1   5    4.22    0.59
   4  -1  -5   60.38    3.08
   4  -1  -5   56.75    3.19
  -4   1   5   62.64    3.06
  -4   1   5   62.38    3.14
  -4   1   5   62.55    2.79
   3  -1  -5    0.47    0.25
   3  -1  -5    0.10    0.27
  -3   1   5    0.65    0.24
  -3   1   5    0.47    0.29
   2  -1  -5   63.71    3.10
   2  -1  -5   70.14    3.19
  -2   1   5   58.44    3.22
  -2   1   5   65.94    3.09
   1  -1  -5   10.93    0.63
   0  -1  -5  110.69    5.36
   0   1   5  117.68    5.50
   1   1   5   48.15    2.44
  -2  -1  -5   24.35    1.37
  -2  -1  -5   24.21    1.39
   2   1   5   24.52    1.37
  -3  -1  -5   27.73    1.62
  -3  -1  -5   27.74    1.57
   3   1   5   28.34    1.58
  -4  -1  -5    7.21    0.78
  -4  -1  -5    7.36    0.68
   4   1   5    8.42    0.76
  -5  -1  -5    7.00    0.86
  -5  -1  -5    6.77    0.72
   5   1   5    6.64    0.77
  -6  -1  -5    1.42    0.55
  -6  -1  -5    1.12    0.48
   6   1   5    0.44    0.41
  -7  -1  -5    1.16    0.56
  -7  -1  -5    1.28    0.63
   7   1   5    1.19    0.56
   7   1   5    0.96    0.62
   8  -2  -5    7.52    1.01
  -8   2   5    8.31    0.96
  -8   2   5    8.84    1.03
   7  -2  -5    0.58    0.49
  -7   2   5    0.22    0.36
  -7   2   5   -0.23    0.40
   6  -2  -5   13.47    1.11
  -6   2   5   12.13    1.01
  -6   2   5   11.71    0.93
   5  -2  -5    0.55    0.51
  -5   2   5    0.54    0.34
  -5   2   5    0.59    0.29
   4  -2  -5   52.49    3.02
  -4   2   5   58.90    2.86
  -4   2   5   53.66    2.79
  -4   2   5   56.74    2.56
   3  -2  -5   19.40    1.34
   2  -2  -5   74.78    3.75
  -2   2   5   75.06    3.56
   1  -2  -5   69.79    3.33
   1  -2  -5   70.94    3.19
  -1   2   5   59.46    3.34
  -1   2   5   70.04    3.17
   0  -2  -5   26.66    1.46
   0   2   5   26.09    1.42
  -1  -2  -5    5.41    0.55
  -1  -2  -5    5.46    0.49
   1   2   5    6.11    0.51
  -2  -2  -5    9.39    0.76
  -2  -2  -5    9.91    0.73
   2   2   5    9.26    0.74
  -3  -2  -5   21.55    1.36
  -3  -2  -5   22.15    1.32
   3   2   5   20.07    1.31
  -4  -2  -5    2.31    0.51
  -4  -2  -5    1.85    0.42
   4   2   5    2.00    0.47
  -5  -2  -5    1.25    0.46
  -5  -2  -5    1.07    0.51
   5   2   5    1.17    0.47
  -6  -2  -5   -0.04    0.47
  -6  -2  -5   -0.33    0.42
   6   2   5    0.22    0.44
  -7  -2  -5   -0.22    0.58
  -7  -2  -5   -0.26    0.53
   7   2   5   -0.03    0.51
   8  -3  -5    0.25    0.49
  -8   3   5    0.10    0.49
  -8   3   5    0.46    0.47
  -7   3   5    0.19    0.38
  -7   3   5   -0.15    0.40
   6  -3  -5    1.38    0.62
  -6   3   5    0.91    0.42
  -6   3   5    1.29    0.42
   5  -3  -5   -0.26    0.52
  -5   3   5    0.14    0.28
  -5   3   5    0.22    0.32
   4  -3  -5   13.27    1.28
  -4   3   5   13.95    0.95
  -4   3   5   15.61    0.89
   3  -3  -5    0.50    0.41
  -3   3   5    1.07    0.32
  -3   3   5    0.95    0.26
  -3   3   5    1.18    0.29
   2  -3  -5   35.37    2.08
  -2   3   5   36.12    1.81
   1  -3  -5    5.72    0.61
  -1   3   5    5.34    0.41
  -1   3   5    5.72    0.49
   0  -3  -5   10.46    0.71
   0  -3  -5    9.58    0.76
   0   3   5    9.80    0.69
  -1  -3  -5    0.12    0.25
  -1  -3  -5    0.14    0.22
   1   3   5    2.51    0.35
  -2  -3  -5   26.01    1.50
  -2  -3  -5   27.57    1.56
   2   3   5   25.70    1.52
  -3  -3  -5   40.18    2.21
  -3  -3  -5   38.51    2.18
   3   3   5   40.31    2.22
  -4  -3  -5   16.28    1.15
  -4  -3  -5   13.53    1.11
   4   3   5   13.60    1.14
  -5  -3  -5   22.84    1.58
  -5  -3  -5   21.97    1.56
   5   3   5   22.56    1.61
  -6  -3  -5    0.83    0.53
  -6  -3  -5    0.67    0.61
   6   3   5    0.93    0.59
  -8   4   5    1.87    0.59
  -8   4   5    2.01    0.62
   7  -4  -5    2.37    0.76
  -7   4   5    2.11    0.57
  -7   4   5    2.78    0.55
   6  -4  -5   21.95    1.62
  -6   4   5   17.92    1.29
  -6   4   5   19.28    1.22
   5  -4  -5   18.64    1.53
  -5   4   5   17.08    1.08
  -5   4   5   17.75    1.19
   4  -4  -5   36.48    2.47
  -4   4   5   40.88    1.91
  -4   4   5   40.28    2.10
   3  -4  -5    1.10    0.57
  -3   4   5    2.30    0.36
  -3   4   5    2.21    0.34
   2  -4  -5   76.41    4.16
  -2   4   5   83.28    3.81
  -2   4   5   79.88    3.49
   1  -4  -5    0.42    0.36
  -1   4   5    0.71    0.24
  -1   4   5    0.21    0.17
   0  -4  -5  183.03    8.70
   0  -4  -5  182.93    8.65
   0   4   5  184.02    8.71
  -1  -4  -5    6.05    0.64
  -1  -4  -5    6.13    0.60
   1   4   5    5.46    0.56
  -2  -4  -5   41.97    2.18
  -2  -4  -5   35.49    2.09
   2   4   5   38.95    2.15
  -3  -4  -5   11.30    0.95
  -3  -4  -5   13.76    1.06
   3   4   5   12.42    1.00
  -4  -4  -5    9.16    0.97
  -4  -4  -5    9.75    0.94
   4   4   5   10.61    1.03
  -5  -4  -5    5.56    0.82
  -5  -4  -5    6.04    0.88
   5   4   5    5.88    0.88
  -6  -4  -5    6.67    0.97
  -6  -4  -5    6.26    1.00
   6   4   5    6.02    0.99
  -8   5   5    2.48    0.64
  -8   5   5    3.32    0.70
   7  -5  -5    4.49    0.92
  -7   5   5    4.62    0.68
  -7   5   5    4.82    0.74
   6  -5  -5   43.56    2.64
  -6   5   5   40.19    2.10
  -6   5   5   40.76    2.30
   5  -5  -5    8.18    1.13
  -5   5   5    7.49    0.69
  -5   5   5    7.24    0.75
   4  -5  -5   46.82    3.20
  -4   5   5   58.16    2.82
  -4   5   5   57.92    2.57
   3  -5  -5    6.65    1.07
  -3   5   5   10.43    0.68
  -3   5   5   10.90    0.75
   2  -5  -5   63.91    3.62
  -2   5   5   68.75    3.28
  -2   5   5   64.81    3.20
  -2   5   5   67.03    2.97
   1  -5  -5    5.21    0.50
   1  -5  -5    4.25    0.68
  -1   5   5    4.15    0.47
  -1   5   5    4.95    0.48
   0  -5  -5   22.27    1.41
   0  -5  -5   22.51    1.27
   0   5   5   21.26    1.25
   0   5   5   19.32    1.15
  -1  -5  -5    3.00    0.55
  -1  -5  -5    3.67    0.49
   1   5   5    2.73    0.47
  -2  -5  -5   25.42    1.60
  -2  -5  -5   26.00    1.59
   2   5   5   25.68    1.62
  -3  -5  -5   -0.14    0.36
  -3  -5  -5   -0.16    0.34
   3   5   5   -0.41    0.36
  -4  -5  -5    6.73    0.86
  -4  -5  -5    7.78    0.94
   4   5   5    7.30    0.93
  -5  -5  -5    1.13    0.57
  -5  -5  -5    0.33    0.54
   5   5   5    1.28    0.59
  -8   6   5    1.39    0.55
   7  -6  -5   35.06    2.35
  -7   6   5   30.04    1.97
  -7   6   5   32.49    1.84
   6  -6  -5    1.37    0.74
  -6   6   5    1.35    0.48
  -6   6   5    1.18    0.43
   5  -6  -5   39.43    2.68
  -5   6   5   42.15    2.26
  -5   6   5   41.24    2.06
   4  -6  -5   -0.66    0.47
  -4   6   5    0.01    0.29
  -4   6   5    0.03    0.26
  -3   6   5   69.66    3.41
  -3   6   5   69.27    3.14
   2  -6  -5    1.11    0.61
  -2   6   5    1.01    0.32
   1  -6  -5   64.23    3.26
   1  -6  -5   55.97    2.95
  -1   6   5   58.31    2.95
  -1   6   5   56.64    2.68
   0  -6  -5    4.42    0.53
   0  -6  -5    3.86    0.67
   0   6   5    3.25    0.50
   0   6   5    4.52    0.54
  -1  -6  -5   35.87    2.13
  -1  -6  -5   36.36    2.07
   1   6   5   38.21    2.09
  -2  -6  -5    5.14    0.71
  -2  -6  -5    4.25    0.65
   2   6   5    4.13    0.65
  -3  -6  -5   13.55    1.14
  -3  -6  -5   12.64    1.09
   3   6   5   10.97    1.07
  -4  -6  -5    3.42    0.74
  -4  -6  -5    2.99    0.70
   4   6   5    3.55    0.78
  -5  -6  -5    8.77    1.10
   5   6   5    8.76    1.15
   7  -7  -5    1.15    0.80
  -7   7   5    0.31    0.49
  -7   7   5    0.12    0.45
   6  -7  -5    0.46    0.74
  -6   7   5    1.59    0.52
  -6   7   5    2.05    0.51
   5  -7  -5    1.39    0.74
  -5   7   5    1.69    0.44
  -5   7   5    0.85    0.42
   4  -7  -5    5.24    1.03
  -4   7   5    5.33    0.65
  -4   7   5    5.96    0.63
   3  -7  -5    9.40    1.36
  -3   7   5   11.83    0.85
  -3   7   5   10.63    0.79
   2  -7  -5   50.63    2.94
  -2   7   5   44.82    2.25
   1  -7  -5   17.83    1.38
  -1   7   5   15.84    1.05
  -1   7   5   15.23    1.00
   0  -7  -5   20.05    1.49
   0  -7  -5   23.18    1.34
   0   7   5   16.72    1.24
   0   7   5   22.74    1.36
  -1  -7  -5    5.84    0.71
  -1  -7  -5    4.99    0.77
   1   7   5    5.36    0.71
  -2  -7  -5   25.04    1.64
  -2  -7  -5   23.62    1.63
   2   7   5   23.93    1.63
  -3  -7  -5    5.49    0.84
  -3  -7  -5    4.77    0.81
   3   7   5    5.81    0.87
  -4  -7  -5   17.47    1.49
  -4  -7  -5   17.30    1.43
   4   7   5   16.93    1.52
   6  -8  -5    3.52    1.02
  -6   8   5    2.39    0.56
  -6   8   5    2.52    0.61
   5  -8  -5    6.13    1.18
  -5   8   5    8.06    0.82
  -5   8   5    9.29    0.83
   4  -8  -5    8.44    1.35
  -4   8   5   12.96    0.94
  -4   8   5   11.80    0.95
   3  -8  -5    6.57    1.22
  -3   8   5    7.11    0.68
   2  -8  -5   18.97    1.68
  -2   8   5   16.46    1.09
   1  -8  -5    8.44    1.10
  -1   8   5    9.44    0.83
   0  -8  -5   24.19    1.52
   0  -8  -5   24.33    1.74
   0   8   5   24.14    1.54
  -1  -8  -5    8.04    1.00
  -1  -8  -5    8.08    0.89
   1   8   5    7.71    0.91
  -2  -8  -5   13.36    1.21
  -2  -8  -5   12.87    1.18
   2   8   5   12.71    1.19
  -3  -8  -5    0.66    0.59
  -3  -8  -5    0.95    0.57
   3   8   5    1.23    0.63
   6  -9  -5    0.62    0.75
  -6   9   5    0.98    0.55
  -6   9   5    0.46    0.48
   5  -9  -5    4.58    1.10
  -5   9   5    5.88    0.75
  -5   9   5    6.83    0.84
   4  -9  -5    0.83    0.80
  -4   9   5   -0.35    0.34
   3  -9  -5   18.25    1.78
  -3   9   5   16.43    1.13
   2  -9  -5    0.80    0.74
  -2   9   5    0.23    0.42
   1  -9  -5    6.80    1.06
  -1   9   5    7.73    0.85
   0  -9  -5   -0.05    0.60
   0   9   5    0.66    0.49
  -1  -9  -5    6.99    0.89
  -1  -9  -5    6.76    0.96
   1   9   5    7.01    0.92
  -2  -9  -5    0.23    0.50
  -2  -9  -5    0.23    0.56
   2   9   5    0.39    0.34
   2   9   5    0.61    0.56
   4 -10  -5    1.03    0.92
  -4  10   5    0.32    0.43
   3 -10  -5   -0.13    0.87
  -3  10   5    0.09    0.45
   2 -10  -5    2.17    0.89
  -2  10   5    1.97    0.56
   1 -10  -5   -0.15    0.72
  -1  10   5    0.62    0.53
   0 -10  -5   -0.13    0.67
   0  10   5    0.10    0.50
  -1 -10   6   38.63    2.46
   0  10  -6    1.05    0.66
   0  10  -6    5.15    1.01
  -2  10  -6    0.48    0.65
  -3  10  -6   26.89    2.00
   2   9  -6   18.60    1.45
  -2  -9   6   20.87    1.63
   1   9  -6    4.53    0.93
   1   9  -6    1.79    0.70
  -1  -9   6    7.14    0.93
   0   9  -6   13.99    1.51
   0  -9   6   14.24    1.24
  -1   9  -6    1.66    0.53
  -1   9  -6    6.98    1.03
  -2   9  -6    4.13    0.89
  -3   9  -6    7.03    1.04
  -4   9  -6   -0.10    0.52
   4  -9   6    0.03    0.58
   4   8  -6    1.98    0.63
  -4  -8   6    3.29    0.84
  -4  -8   6    3.12    0.69
   3   8  -6   -0.01    0.46
   3   8  -6   -0.13    0.23
  -3  -8   6    0.25    0.51
  -3  -8   6   -0.25    0.54
   2   8  -6    3.01    0.61
  -2  -8   6    1.60    0.58
  -2  -8   6    3.40    0.74
   1   8  -6    1.45    0.54
  -1  -8   6    1.87    0.57
   0   8  -6    1.62    0.65
   0   8  -6    0.21    0.62
   0  -8   6    2.22    0.56
  -1   8  -6    8.45    1.15
  -2   8  -6    1.83    0.67
  -3   8  -6   25.39    1.75
   3  -8   6   25.72    1.70
  -4   8  -6    1.15    0.54
   4  -8   6    0.49    0.55
  -5   8  -6   14.41    1.23
   5  -8   6   13.07    1.31
   5   7  -6    0.20    0.46
   5   7  -6    0.23    0.30
  -5  -7   6   -0.59    0.51
  -5  -7   6    0.22    0.51
   4   7  -6   16.73    1.26
  -4  -7   6   19.27    1.52
  -4  -7   6   18.30    1.25
   3   7  -6    2.89    0.56
  -3  -7   6    3.33    0.71
  -3  -7   6    2.71    0.58
   2   7  -6   67.27    3.16
  -2  -7   6   65.42    3.15
  -2  -7   6   66.83    3.62
   1   7  -6   30.16    1.65
  -1  -7   6   28.11    1.58
  -1  -7   6   27.91    1.84
   0   7  -6   45.38    2.52
   0  -7   6   54.23    2.78
  -1   7  -6   58.66    3.31
   1  -7   6   55.57    3.05
  -2   7  -6   62.48    3.33
   2  -7   6   60.51    3.18
  -3   7  -6   70.47    3.71
  -3   7  -6   68.82    3.63
   3  -7   6   72.81    3.68
  -4   7  -6   36.37    2.14
  -4   7  -6   36.41    2.12
   4  -7   6   34.01    2.13
  -5   7  -6   41.99    2.49
  -5   7  -6   43.95    2.48
   5  -7   6   41.44    2.53
  -6   7  -6    2.38    0.64
  -6   7  -6    2.88    0.75
   6  -7   6    2.81    0.78
   5   6  -6    0.29    0.48
   5   6  -6    0.18    0.38
  -5  -6   6   -0.24    0.57
  -5  -6   6    0.09    0.43
   4   6  -6   41.04    2.20
  -4  -6   6   45.95    2.64
  -4  -6   6   40.02    2.19
   3   6  -6   10.82    0.90
  -3  -6   6   10.90    0.90
  -3  -6   6   11.49    1.08
   2   6  -6   98.77    4.52
  -2  -6   6  103.62    4.52
  -2  -6   6  101.13    5.18
   1   6  -6    9.78    0.77
  -1  -6   6    8.74    0.76
  -1  -6   6    9.50    0.96
   0   6  -6  122.59    5.28
   0  -6   6  115.43    5.89
  -1   6  -6   38.65    2.51
   1  -6   6   44.18    2.22
   1  -6   6   41.76    2.34
  -2   6  -6   78.51    3.87
  -2   6  -6   72.90    3.72
   2  -6   6   74.60    3.76
   2  -6   6   73.87    3.84
  -3   6  -6   41.21    2.33
  -3   6  -6   41.08    2.28
   3  -6   6   41.60    2.32
  -4   6  -6    8.72    0.88
  -4   6  -6    9.99    0.90
   4  -6   6    7.97    0.95
  -5   6  -6   11.03    1.02
  -5   6  -6   12.21    1.12
   5  -6   6   12.79    1.14
  -6   6  -6    8.17    1.04
  -6   6  -6    9.35    0.97
   6  -6   6    9.69    1.17
   6   5  -6    9.39    1.03
   6   5  -6   10.71    1.15
  -6  -5   6    9.60    1.03
  -6  -5   6   10.37    1.28
   5   5  -6    3.80    0.64
   5   5  -6    4.33    0.76
  -5  -5   6    3.43    0.62
  -5  -5   6    3.80    0.81
   4   5  -6   33.79    1.82
  -4  -5   6   33.85    2.13
  -4  -5   6   33.27    1.80
   3   5  -6    7.95    0.75
  -3  -5   6    8.78    0.90
  -3  -5   6    7.67    0.70
   2   5  -6   22.53    1.32
  -2  -5   6   25.81    1.35
  -2  -5   6   24.17    1.61
   1   5  -6    0.82    0.32
   1   5  -6   -0.12    0.19
  -1  -5   6    0.33    0.41
  -1  -5   6    0.71    0.32
   0   5  -6   44.63    1.92
   0  -5   6   34.75    1.84
   0  -5   6   37.06    2.15
  -1   5  -6    0.32    0.40
  -1   5  -6    0.11    0.23
   1  -5   6    0.39    0.37
   1  -5   6   -0.02    0.08
  -2   5  -6   12.77    1.01
  -2   5  -6   11.88    0.88
   2  -5   6   13.18    0.96
   2  -5   6   12.42    0.99
  -3   5  -6    4.89    0.63
  -3   5  -6    4.45    0.63
   3  -5   6    5.30    0.70
  -4   5  -6    2.90    0.58
  -4   5  -6    3.72    0.57
   4  -5   6    2.62    0.58
  -5   5  -6    0.42    0.37
  -5   5  -6   -0.11    0.37
   5  -5   6   -0.03    0.45
  -6   5  -6    1.04    0.47
  -6   5  -6   -0.51    0.40
   6  -5   6    0.93    0.55
  -7   5  -6    0.23    0.57
   7  -5   6    0.47    0.59
  -7  -4   6    1.14    0.74
  -7  -4   6    1.35    0.58
   6   4  -6    0.06    0.43
   6   4  -6   -0.18    0.51
  -6  -4   6    0.18    0.54
  -6  -4   6   -0.14    0.41
   5   4  -6    0.67    0.44
   5   4  -6   -0.03    0.45
  -5  -4   6    0.17    0.41
  -5  -4   6   -0.28    0.49
   4   4  -6    0.51    0.37
   4   4  -6   -0.20    0.38
  -4  -4   6    0.16    0.35
  -4  -4   6    0.12    0.42
   3   4  -6    2.77    0.59
   3   4  -6    2.89    0.48
  -3  -4   6    3.26    0.62
  -3  -4   6    3.14    0.48
   2   4  -6   -0.36    0.23
   2   4  -6    0.01    0.25
  -2  -4   6    0.05    0.26
  -2  -4   6   -0.01    0.35
   1   4  -6   -0.18    0.21
   1   4  -6   -0.25    0.11
  -1  -4   6    0.06    0.37
  -1  -4   6    0.19    0.25
   0  -4   6   18.44    1.06
   0  -4   6   18.17    1.21
  -1   4  -6    0.55    0.35
  -1   4  -6    1.23    0.30
   1  -4   6    1.07    0.31
   1  -4   6    1.57    0.39
  -2   4  -6   38.04    1.99
  -2   4  -6   36.16    1.94
   2  -4   6   35.40    1.96
   2  -4   6   33.32    2.01
  -3   4  -6    0.21    0.30
  -3   4  -6    0.28    0.30
   3  -4   6   -0.01    0.19
   3  -4   6   -0.19    0.31
  -4   4  -6   14.68    1.11
  -4   4  -6   15.00    1.03
   4  -4   6   14.97    1.17
  -5   4  -6   14.16    1.02
  -5   4  -6   14.35    1.17
   5  -4   6   12.20    1.14
  -6   4  -6   10.91    1.12
   6  -4   6   11.85    1.20
  -7   4  -6    7.20    1.03
   7  -4   6    7.37    1.07
   7   3  -6    5.88    0.95
  -7  -3   6    7.55    1.12
  -7  -3   6    4.33    0.77
  -7  -3   6    5.45    0.91
   6   3  -6    3.08    0.67
  -6  -3   6    3.39    0.80
  -6  -3   6    3.36    0.64
  -6  -3   6    2.48    0.71
   5   3  -6    4.07    0.67
  -5  -3   6    2.82    0.63
  -5  -3   6    3.65    0.73
  -5  -3   6    3.73    0.60
   4   3  -6   24.71    1.54
  -4  -3   6   24.34    1.62
  -4  -3   6   23.79    1.35
   3   3  -6   82.73    4.19
  -3  -3   6   85.37    3.77
  -3  -3   6   85.57    4.36
   2   3  -6   83.93    4.28
   2   3  -6   84.14    3.80
  -2  -3   6   87.39    4.37
  -2  -3   6   89.48    3.80
   0   3  -6  177.28    8.17
   0  -3   6  176.04    8.47
  -1   3  -6    0.09    0.20
  -1   3  -6    0.13    0.27
   1  -3   6    0.03    0.27
  -2   3  -6  168.35    7.36
  -2   3  -6  145.90    7.38
  -3   3  -6    0.80    0.29
  -3   3  -6    0.27    0.30
   3  -3   6    0.51    0.34
   3  -3   6   -0.01    0.16
  -4   3  -6  100.23    4.61
  -4   3  -6   93.78    4.78
   4  -3   6   93.38    4.83
  -5   3  -6    4.12    0.68
   5  -3   6    4.79    0.75
  -6   3  -6   15.70    1.28
   6  -3   6   14.21    1.29
  -7   3  -6    4.58    0.86
   7  -3   6    3.36    0.81
   7   2  -6   16.35    1.41
  -7  -2   6   16.80    1.28
  -7  -2   6   16.35    1.37
  -7  -2   6   17.25    1.51
   6   2  -6    1.86    0.57
  -6  -2   6    3.03    0.65
  -6  -2   6    1.71    0.53
  -6  -2   6    2.86    0.69
   5   2  -6   59.21    3.03
  -5  -2   6   55.19    2.73
  -5  -2   6   53.46    3.10
  -5  -2   6   57.79    3.02
   4   2  -6   53.89    2.79
  -4  -2   6   52.92    2.78
  -4  -2   6   52.32    2.51
  -4  -2   6   52.90    2.92
   3   2  -6   27.04    1.63
  -3  -2   6   25.76    1.59
  -3  -2   6   29.86    1.74
  -3  -2   6   29.55    1.45
   2   2  -6  123.47    5.90
  -2  -2   6  124.74    6.08
   1   2  -6    9.38    0.85
   1   2  -6   13.16    0.71
  -1  -2   6   14.30    0.92
   0   2  -6  132.83    5.97
   0  -2   6  122.73    6.25
  -1   2  -6   10.09    0.79
  -2   2  -6   98.37    4.21
  -2   2  -6   73.98    4.02
  -3   2  -6   13.99    1.00
  -3   2  -6   14.64    0.86
   3  -2   6   11.62    0.98
  -4   2  -6   32.30    2.00
   4  -2   6   38.22    2.01
  -5   2  -6    3.51    0.63
   5  -2   6    2.83    0.62
   5  -2   6    3.91    0.57
  -6   2  -6    6.22    0.89
   6  -2   6    5.45    0.88
  -7   2  -6    1.23    0.64
   7  -2   6    0.25    0.60
  -8  -1   6    0.38    0.64
  -8  -1   6    0.13    0.56
   7   1  -6    9.32    1.10
  -7  -1   6   10.68    1.04
  -7  -1   6   10.84    1.18
  -7  -1   6    9.08    1.00
   6   1  -6    6.15    0.84
  -6  -1   6    6.22    0.89
  -6  -1   6    5.04    0.69
  -6  -1   6    6.52    0.80
   5   1  -6   31.21    1.86
  -5  -1   6   32.84    1.85
  -5  -1   6   30.50    1.69
  -5  -1   6   31.11    1.95
   4   1  -6    1.90    0.46
  -4  -1   6    2.08    0.49
  -4  -1   6    1.90    0.46
  -4  -1   6    2.24    0.41
   3   1  -6   23.77    1.49
  -3  -1   6   27.32    1.35
  -3  -1   6   27.72    1.61
  -3  -1   6   25.89    1.50
   2   1  -6   22.44    1.16
   2   1  -6   23.44    1.32
  -2  -1   6   23.14    1.31
  -2  -1   6   22.24    1.37
   1   1  -6   29.79    1.54
   1   1  -6   26.43    1.41
   0   1  -6   36.95    1.87
  -1   1  -6    0.27    0.20
  -1   1  -6    0.08    0.20
   1  -1   6    0.07    0.16
  -2   1  -6    1.97    0.37
  -2   1  -6    2.22    0.29
   2  -1   6    1.89    0.39
  -3   1  -6    8.00    0.70
   3  -1   6    7.37    0.70
  -4   1  -6    0.47    0.34
   4  -1   6    0.38    0.29
  -5   1  -6    2.21    0.55
   5  -1   6    2.01    0.47
  -6   1  -6    0.31    0.51
   6  -1   6    0.21    0.41
   6  -1   6    0.28    0.48
  -7   1  -6   -0.46    0.55
   7  -1   6    0.04    0.54
   8   0  -6    0.06    0.57
  -8   0   6    0.45    0.54
  -8   0   6   -0.16    0.56
   7   0  -6   -0.09    0.48
  -7   0   6    0.16    0.44
  -7   0   6   -0.86    0.39
   6   0  -6   -0.06    0.40
  -6   0   6   -0.01    0.37
  -6   0   6    0.17    0.42
  -6   0   6   -0.10    0.42
   5   0  -6    2.97    0.56
  -5   0   6    3.21    0.50
  -5   0   6    3.69    0.61
  -5   0   6    3.16    0.56
   4   0  -6    1.19    0.37
  -4   0   6    1.70    0.35
  -4   0   6    1.86    0.43
  -4   0   6    1.60    0.47
   3   0  -6   24.44    1.35
   3   0  -6   23.03    1.28
  -3   0   6   23.94    1.22
  -3   0   6   22.61    1.34
  -3   0   6   21.85    1.40
   2   0  -6    1.58    0.32
   2   0  -6    2.29    0.31
  -2   0   6    1.48    0.36
  -2   0   6    2.01    0.34
   1   0  -6   23.87    1.27
   1   0  -6   22.85    1.24
   0   0  -6   14.36    0.83
   0   0   6   11.31    0.87
  -1   0  -6   22.16    1.20
  -1   0  -6   17.04    1.09
   1   0   6   23.57    1.29
  -2   0  -6   17.07    1.08
   2   0   6   16.37    1.06
  -3   0  -6    7.54    0.70
   3   0   6    7.31    0.70
  -4   0  -6   35.75    2.09
   4   0   6   35.56    2.00
  -5   0  -6    1.21    0.49
  -5   0  -6    1.53    0.46
   5   0   6    1.45    0.43
  -6   0  -6   17.13    1.30
  -6   0  -6   18.77    1.49
   6   0   6   18.41    1.34
  -7   0  -6    0.32    0.57
  -7   0  -6    0.72    0.56
   7   0   6    0.61    0.63
   8  -1  -6    1.34    0.66
  -8   1   6    1.33    0.64
  -8   1   6    1.71    0.57
   7  -1  -6   19.13    1.43
  -7   1   6   18.29    1.40
  -7   1   6   18.58    1.27
   6  -1  -6    0.09    0.39
  -6   1   6   -0.30    0.31
  -6   1   6    0.02    0.36
   5  -1  -6   80.31    4.10
  -5   1   6   82.46    4.16
  -5   1   6   82.02    4.07
  -5   1   6   80.62    3.70
   4  -1  -6    0.12    0.28
   4  -1  -6   -0.32    0.32
  -4   1   6    0.17    0.30
  -4   1   6   -0.06    0.24
  -4   1   6    0.13    0.33
   3  -1  -6   84.40    4.14
   3  -1  -6   86.21    4.20
  -3   1   6   85.27    4.12
  -3   1   6   86.13    3.75
   2  -1  -6    9.49    0.69
   2  -1  -6    9.33    0.65
  -2   1   6    8.57    0.64
  -2   1   6    7.28    0.73
   1  -1  -6  196.71    9.19
   1  -1  -6  203.82    9.09
  -1   1   6  194.34    9.08
   0  -1  -6   16.84    0.98
   0   1   6   15.28    1.05
  -1  -1  -6   85.91    4.26
   1   1   6   90.09    4.33
  -2  -1  -6   73.89    3.75
   2   1   6   77.65    3.79
  -3  -1  -6   19.44    1.22
  -3  -1  -6   17.48    1.22
   3   1   6   19.31    1.19
  -4  -1  -6   29.55    1.75
  -4  -1  -6   29.17    1.81
   4   1   6   30.62    1.77
  -5  -1  -6    2.83    0.57
  -5  -1  -6    2.94    0.64
   5   1   6    2.92    0.56
  -6  -1  -6   11.05    1.16
  -6  -1  -6    9.79    1.02
   6   1   6   10.26    1.00
  -7  -1  -6   -0.61    0.51
  -7  -1  -6   -0.22    0.52
   8  -2  -6    1.99    0.69
  -8   2   6    1.95    0.62
  -8   2   6    1.37    0.58
   7  -2  -6   13.76    1.23
  -7   2   6   12.22    1.13
  -7   2   6   13.58    1.05
   6  -2  -6    5.96    0.78
  -6   2   6    5.33    0.67
  -6   2   6    5.67    0.72
   5  -2  -6   25.02    1.99
   5  -2  -6   33.45    1.88
  -5   2   6   33.12    1.83
  -5   2   6   33.89    1.68
   4  -2  -6    2.76    0.66
   4  -2  -6    4.64    0.57
  -4   2   6    4.85    0.57
  -4   2   6    4.88    0.52
   3  -2  -6   82.89    4.32
   3  -2  -6   82.62    4.14
  -3   2   6   90.17    4.25
  -3   2   6   84.09    3.76
  -3   2   6   88.80    4.13
   2  -2  -6    0.09    0.28
   2  -2  -6    0.15    0.20
  -2   2   6    0.05    0.20
  -2   2   6    0.05    0.17
   1  -2  -6   50.51    2.59
   1  -2  -6   53.09    2.45
  -1   2   6   48.80    2.43
   0  -2  -6    5.06    0.55
   0   2   6    5.40    0.51
  -1  -2  -6    4.43    0.53
   1   2   6    4.93    0.49
  -2  -2  -6    2.68    0.44
  -2  -2  -6    3.47    0.51
   2   2   6    2.77    0.44
  -3  -2  -6   11.45    0.91
  -3  -2  -6   11.35    0.93
   3   2   6   11.50    0.91
  -4  -2  -6    2.72    0.53
  -4  -2  -6    3.00    0.58
   4   2   6    1.99    0.49
  -5  -2  -6   -0.07    0.46
  -5  -2  -6    0.28    0.39
   5   2   6    0.29    0.40
  -6  -2  -6    1.27    0.57
  -6  -2  -6    1.46    0.69
   6   2   6    1.69    0.55
   8  -3  -6    5.53    0.92
  -8   3   6    4.37    0.80
  -8   3   6    6.03    0.85
   7  -3  -6    5.54    0.83
  -7   3   6    4.97    0.74
  -7   3   6    6.18    0.77
   6  -3  -6   11.41    1.25
  -6   3   6   11.48    1.00
  -6   3   6   12.06    0.94
   5  -3  -6    0.93    0.61
  -5   3   6    1.47    0.38
  -5   3   6    1.06    0.41
   4  -3  -6    5.49    0.89
  -4   3   6    8.34    0.71
  -4   3   6    7.89    0.78
  -4   3   6    8.17    0.62
   3  -3  -6   11.85    1.13
  -3   3   6   11.84    0.74
  -3   3   6   12.58    0.83
   2  -3  -6   16.74    1.17
  -2   3   6   16.54    0.89
  -2   3   6   16.42    0.97
   1  -3  -6    0.45    0.18
   1  -3  -6    0.21    0.32
  -1   3   6    0.29    0.23
   0  -3  -6   13.33    0.94
   0   3   6   12.72    0.88
  -1  -3  -6    2.01    0.36
  -1  -3  -6    1.70    0.38
   1   3   6    1.40    0.34
  -2  -3  -6    1.59    0.39
  -2  -3  -6    2.06    0.45
   2   3   6    1.57    0.36
  -3  -3  -6    2.96    0.56
  -3  -3  -6    3.48    0.55
   3   3   6    3.47    0.55
  -4  -3  -6    0.58    0.44
  -4  -3  -6    0.25    0.38
   4   3   6    0.68    0.38
  -5  -3  -6    0.39    0.51
  -5  -3  -6    0.63    0.44
   5   3   6    0.43    0.42
  -6  -3  -6    2.92    0.80
  -6  -3  -6    1.67    0.64
   6   3   6    1.93    0.66
   8  -4  -6    0.14    0.53
  -8   4   6    0.15    0.50
  -8   4   6   -0.46    0.48
  -7   4   6    0.45    0.46
  -7   4   6    0.98    0.51
   6  -4  -6    3.32    0.82
  -6   4   6    3.51    0.59
  -6   4   6    2.62    0.52
   5  -4  -6    0.26    0.59
  -5   4   6    1.08    0.37
  -5   4   6    0.84    0.38
   4  -4  -6    1.61    0.64
  -4   4   6    3.39    0.49
  -4   4   6    3.90    0.48
   3  -4  -6   13.97    1.30
  -3   4   6   13.71    0.92
  -3   4   6   14.63    0.86
   2  -4  -6    1.30    0.48
  -2   4   6    1.39    0.29
  -2   4   6    1.29    0.28
  -2   4   6    0.75    0.30
   1  -4  -6   28.51    1.69
  -1   4   6   26.98    1.35
  -1   4   6   28.27    1.55
   0  -4  -6    0.70    0.36
   0   4   6    1.08    0.29
  -1  -4  -6   16.39    1.14
  -1  -4  -6   16.23    1.06
   1   4   6   16.28    1.08
  -2  -4  -6    5.27    0.69
  -2  -4  -6    4.80    0.60
   2   4   6    5.34    0.63
  -3  -4  -6   21.22    1.45
  -3  -4  -6   19.55    1.37
   3   4   6   20.55    1.40
  -4  -4  -6    4.26    0.76
  -4  -4  -6    4.41    0.70
   4   4   6    5.26    0.77
  -5  -4  -6    3.77    0.71
  -5  -4  -6    3.98    0.78
   5   4   6    4.46    0.80
  -8   5   6    0.01    0.46
  -8   5   6    0.44    0.52
   7  -5  -6    0.76    0.72
  -7   5   6    0.24    0.45
  -7   5   6    0.49    0.44
   6  -5  -6   20.05    1.79
  -6   5   6   19.79    1.24
  -6   5   6   19.83    1.38
   5  -5  -6    7.26    1.15
  -5   5   6    7.14    0.67
  -5   5   6    7.89    0.75
   4  -5  -6    7.83    1.23
  -4   5   6   13.66    0.86
  -4   5   6   13.85    0.95
   3  -5  -6   34.62    2.29
  -3   5   6   34.87    1.70
  -3   5   6   33.56    1.82
   2  -5  -6    5.16    0.84
  -2   5   6    5.10    0.51
   1  -5  -6   42.66    2.42
  -1   5   6   43.22    2.00
  -1   5   6   42.33    2.24
   0  -5  -6    7.40    0.80
   0  -5  -6    7.49    0.69
   0   5   6    6.51    0.66
   0   5   6    7.72    0.58
  -1  -5  -6   92.29    4.58
  -1  -5  -6   91.29    4.61
   1   5   6   91.92    4.58
  -2  -5  -6    1.23    0.43
  -2  -5  -6    1.62    0.47
   2   5   6    1.75    0.47
  -3  -5  -6   19.78    1.41
  -3  -5  -6   18.78    1.33
   3   5   6   18.62    1.35
  -4  -5  -6    0.73    0.52
  -4  -5  -6    0.37    0.47
   4   5   6    0.09    0.47
  -5  -5  -6    7.32    1.02
  -5  -5  -6    8.71    1.09
   5   5   6    8.18    1.07
   7  -6  -6    9.06    1.39
  -7   6   6    8.98    0.99
  -7   6   6   11.28    1.00
   6  -6  -6    0.38    0.72
  -6   6   6    0.65    0.39
  -6   6   6    1.09    0.49
  -5   6   6   44.31    2.18
  -5   6   6   42.88    2.38
   4  -6  -6    6.16    1.12
  -4   6   6    6.31    0.61
  -4   6   6    6.57    0.68
   3  -6  -6   46.63    2.95
  -3   6   6   48.07    2.27
   2  -6  -6   17.45    1.39
  -2   6   6   14.35    0.93
   1  -6  -6   85.06    4.40
  -1   6   6   84.97    4.19
  -1   6   6   83.66    3.75
   0  -6  -6    0.80    0.48
   0  -6  -6    0.68    0.34
   0   6   6    0.84    0.34
   0   6   6    1.10    0.35
  -1  -6  -6   35.54    2.17
  -1  -6  -6   35.96    2.07
   1   6   6   38.05    2.10
  -2  -6  -6    0.10    0.40
  -2  -6  -6   -0.08    0.36
   2   6   6    0.31    0.41
  -3  -6  -6   19.15    1.42
  -3  -6  -6   18.63    1.43
   3   6   6   18.63    1.44
  -4  -6  -6   -0.10    0.50
  -4  -6  -6   -0.63    0.49
   4   6   6    0.32    0.51
   7  -7  -6    0.76    0.76
  -7   7   6    0.99    0.51
  -7   7   6    0.43    0.48
   6  -7  -6    3.58    0.96
  -6   7   6    4.84    0.69
  -6   7   6    4.74    0.71
   5  -7  -6    1.92    0.78
  -5   7   6    2.48    0.53
  -5   7   6    2.57    0.51
   4  -7  -6    5.57    1.11
  -4   7   6    6.97    0.65
  -4   7   6    6.81    0.72
   3  -7  -6    0.64    0.69
  -3   7   6    0.39    0.33
   2  -7  -6    3.82    0.86
  -2   7   6    2.59    0.46
   1  -7  -6    3.68    0.76
  -1   7   6    3.65    0.52
  -1   7   6    3.90    0.54
   0  -7  -6   21.79    1.42
   0  -7  -6   20.97    1.58
   0   7   6   23.04    1.34
   0   7   6   24.09    1.45
  -1  -7  -6   12.50    1.12
  -1  -7  -6   11.03    0.97
   1   7   6   11.92    0.95
   1   7   6    7.19    0.84
  -2  -7  -6    8.29    1.02
  -2  -7  -6    8.58    0.95
   2   7   6   10.12    0.95
  -3  -7  -6    4.15    0.81
  -3  -7  -6    6.10    0.87
   3   7   6    5.25    0.87
  -4  -7  -6    3.57    0.81
   6  -8  -6    0.57    0.70
  -6   8   6    1.17    0.48
  -6   8   6    1.32    0.50
   5  -8  -6    1.86    0.84
  -5   8   6    2.43    0.55
  -5   8   6    2.54    0.53
   4  -8  -6    1.22    0.78
  -4   8   6    2.00    0.46
   3  -8  -6    8.67    1.30
  -3   8   6    6.94    0.68
   2  -8  -6    2.64    0.81
  -2   8   6    2.85    0.49
   1  -8  -6    6.34    1.02
  -1   8   6    8.05    0.75
   0  -8  -6    2.66    0.71
   0  -8  -6    3.32    0.59
   0   8   6    3.86    0.63
   0   8   6    3.69    0.61
  -1  -8  -6    6.19    0.90
  -1  -8  -6    5.65    0.77
   1   8   6    5.89    0.77
   1   8   6    3.98    0.68
  -2  -8  -6    0.45    0.51
  -2  -8  -6    0.78    0.50
   2   8   6   -0.03    0.49
  -3  -8  -6    7.25    1.04
   5  -9  -6    0.45    0.70
  -5   9   6   -0.11    0.42
   4  -9  -6    8.25    1.38
  -4   9   6    8.66    0.81
   3  -9  -6    0.18    0.75
  -3   9   6    0.50    0.40
   2  -9  -6    7.37    1.17
  -2   9   6    6.01    0.73
   1  -9  -6    4.44    0.93
  -1   9   6    4.73    0.68
   0  -9  -6    5.31    0.97
   0   9   6    5.46    0.77
  -1  -9  -6    2.20    0.62
  -1  -9  -6    2.28    0.69
   1   9   6    1.37    0.57
   1   9   6    2.52    0.64
   3 -10  -6    3.37    1.07
  -3  10   6    3.70    0.67
   2 -10  -6    6.97    1.27
  -2  10   6    8.56    0.92
   1 -10  -6    5.26    1.04
  -1  10   6    5.46    0.77
   2   9  -7   16.89    1.38
  -2  -9   7   19.52    1.62
   1   9  -7   21.95    1.53
   1   9  -7   13.36    1.50
   0   9  -7   48.33    3.22
   0  -9   7   53.48    2.97
  -1   9  -7   30.92    2.24
  -2   9  -7   68.28    3.83
  -3   9  -7   19.86    1.66
  -4   9  -7   44.77    2.71
   3   8  -7   24.22    1.57
  -3  -8   7   25.66    1.85
  -3  -8   7   25.29    1.58
   2   8  -7    8.57    0.92
  -2  -8   7    8.91    0.96
  -2  -8   7    9.52    1.13
   1   8  -7   14.57    1.17
  -1  -8   7   15.01    1.32
   0   8  -7    8.69    1.21
   0   8  -7    6.12    0.98
  -1   8  -7    9.18    1.25
  -2   8  -7    4.50    0.89
  -3   8  -7   -0.94    0.45
  -4   8  -7    1.33    0.59
   4  -8   7    0.89    0.58
  -5   8  -7    0.82    0.63
  -5   8  -7    0.53    0.54
   5  -8   7    0.11    0.60
   4   7  -7    0.52    0.47
   4   7  -7    0.09    0.24
  -4  -7   7    0.26    0.45
  -4  -7   7   -0.19    0.57
   3   7  -7    2.84    0.56
  -3  -7   7    2.94    0.60
  -3  -7   7    3.84    0.75
   2   7  -7    0.37    0.39
   2   7  -7   -0.25    0.17
  -2  -7   7    0.35    0.50
  -2  -7   7    0.12    0.42
   1   7  -7    5.97    0.71
  -1  -7   7    5.49    0.80
  -1  -7   7    3.99    0.65
   0   7  -7    9.43    0.88
   0  -7   7    8.54    0.97
  -1   7  -7    8.70    1.21
   1  -7   7    9.39    0.98
  -2   7  -7   15.06    1.29
  -3   7  -7    9.35    1.04
   3  -7   7    8.27    0.94
  -4   7  -7   21.76    1.53
  -4   7  -7   21.57    1.54
   4  -7   7   20.95    1.56
  -5   7  -7    2.41    0.65
  -5   7  -7    3.25    0.71
   5  -7   7    2.13    0.70
   5   6  -7    6.81    0.87
  -5  -6   7    6.21    0.81
  -5  -6   7    5.61    0.99
   4   6  -7    0.36    0.43
   4   6  -7   -0.07    0.27
  -4  -6   7    0.42    0.46
  -4  -6   7    0.67    0.56
   3   6  -7   30.61    1.70
  -3  -6   7   30.38    1.69
  -3  -6   7   31.20    2.01
   2   6  -7   -0.03    0.21
   2   6  -7    1.21    0.41
  -2  -6   7    1.11    0.53
  -2  -6   7    0.74    0.39
   1   6  -7   53.05    2.49
  -1  -6   7   49.73    2.89
  -1  -6   7   52.19    2.48
   0  -6   7    7.93    0.89
  -1   6  -7   70.78    4.14
   1  -6   7   80.60    3.98
  -2   6  -7   24.81    1.67
   2  -6   7   23.55    1.55
   2  -6   7   22.71    1.49
  -3   6  -7   39.59    2.20
  -3   6  -7   37.16    2.24
   3  -6   7   39.47    2.25
  -4   6  -7   31.96    1.94
  -4   6  -7   33.36    2.00
   4  -6   7   32.44    2.02
  -5   6  -7    9.92    1.06
  -5   6  -7   11.53    1.03
   5  -6   7   10.48    1.10
  -6   6  -7    9.87    1.18
   6  -6   7    9.98    1.20
   6   5  -7    5.19    0.80
   6   5  -7    4.88    0.89
  -6  -5   7    4.18    0.95
  -6  -5   7    4.70    0.75
   5   5  -7   30.32    1.74
   5   5  -7   27.07    1.94
  -5  -5   7   30.72    1.75
  -5  -5   7   30.23    2.10
   4   5  -7    3.40    0.70
   4   5  -7    7.15    0.76
  -4  -5   7    6.51    0.94
  -4  -5   7    6.55    0.75
   3   5  -7   84.23    3.86
  -3  -5   7   84.26    3.86
  -3  -5   7   85.62    4.47
   2   5  -7    5.40    0.59
  -2  -5   7    4.02    0.71
  -2  -5   7    4.33    0.56
   1   5  -7  145.71    6.05
  -1  -5   7  136.81    6.90
  -1  -5   7  136.97    6.02
   0   5  -7   -0.03    0.27
   0  -5   7    1.90    0.50
  -1   5  -7   79.97    4.84
   1  -5   7  108.94    4.85
  -2   5  -7   14.85    1.17
  -2   5  -7   13.83    1.03
   2  -5   7   14.94    1.15
   2  -5   7   14.47    1.07
  -3   5  -7   46.64    2.55
  -3   5  -7   45.52    2.53
   3  -5   7   45.90    2.59
   3  -5   7   49.16    2.62
  -4   5  -7   17.69    1.30
  -4   5  -7   18.21    1.25
   4  -5   7   18.82    1.37
  -5   5  -7   18.17    1.37
  -5   5  -7   17.93    1.27
   5  -5   7   17.70    1.41
  -6   5  -7    5.71    0.89
   6  -5   7    5.95    0.94
   6   4  -7    7.36    1.04
   6   4  -7    9.03    1.00
  -6  -4   7    7.37    0.91
  -6  -4   7    9.41    1.22
   5   4  -7   17.48    1.40
   5   4  -7   18.06    1.26
  -5  -4   7   16.03    1.47
  -5  -4   7   18.75    1.24
   4   4  -7    9.24    0.99
   4   4  -7   10.09    0.82
  -4  -4   7    8.59    0.77
  -4  -4   7    9.18    1.07
   3   4  -7    5.10    0.60
   3   4  -7    3.53    0.66
  -3  -4   7    4.57    0.56
  -3  -4   7    4.61    0.72
   2   4  -7   16.50    0.99
  -2  -4   7   16.18    0.98
  -2  -4   7   15.16    1.21
   1   4  -7   30.35    1.47
  -1  -4   7   27.51    1.80
   0  -4   7    1.40    0.44
   0  -4   7    1.00    0.29
  -1   4  -7    9.77    0.77
   1  -4   7   10.67    0.82
   1  -4   7   11.57    0.93
  -2   4  -7   -0.28    0.33
  -2   4  -7   -0.33    0.25
   2  -4   7    0.00    0.31
   2  -4   7    0.01    0.37
  -3   4  -7    0.73    0.38
  -3   4  -7    0.71    0.35
   3  -4   7    0.08    0.25
   3  -4   7    1.07    0.42
  -4   4  -7   11.42    0.88
  -4   4  -7   10.27    0.94
   4  -4   7   10.60    1.00
  -5   4  -7    0.71    0.45
   5  -4   7   -0.16    0.42
  -6   4  -7    1.17    0.58
   6  -4   7    0.49    0.55
   7   3  -7    0.90    0.62
  -7  -3   7    0.89    0.71
  -7  -3   7   -0.03    0.64
  -7  -3   7    0.64    0.55
   6   3  -7   -0.22    0.51
  -6  -3   7    0.98    0.62
  -6  -3   7   -0.08    0.41
   5   3  -7    0.24    0.44
  -5  -3   7    0.46    0.42
  -5  -3   7    0.32    0.55
   4   3  -7    0.05    0.39
  -4  -3   7    0.78    0.50
  -4  -3   7    0.91    0.39
   3   3  -7    7.69    0.84
  -3  -3   7    7.18    0.85
  -3  -3   7    7.04    0.64
   2   3  -7    0.19    0.35
   2   3  -7    0.98    0.29
  -2  -3   7    0.49    0.40
  -2  -3   7    0.95    0.30
   0   3  -7    4.13    0.45
   0  -3   7    4.64    0.62
  -1   3  -7   44.37    2.09
   1  -3   7   34.05    2.19
  -2   3  -7    0.36    0.32
  -2   3  -7    0.26    0.28
   2  -3   7   -0.26    0.15
  -3   3  -7   12.23    0.94
  -3   3  -7   12.02    0.84
  -4   3  -7    0.76    0.37
   4  -3   7    0.39    0.28
   4  -3   7    0.84    0.47
  -5   3  -7   20.30    1.44
   5  -3   7   18.97    1.48
  -6   3  -7    2.94    0.71
   6  -3   7    2.83    0.73
   7   2  -7    0.68    0.61
  -7  -2   7    0.91    0.67
  -7  -2   7   -0.05    0.49
  -7  -2   7    0.98    0.62
   6   2  -7   10.50    1.12
  -6  -2   7   11.14    1.01
  -6  -2   7   13.31    1.20
  -6  -2   7   11.59    1.14
   5   2  -7    8.87    0.96
  -5  -2   7    8.39    1.01
  -5  -2   7    8.23    0.81
  -5  -2   7    8.97    0.97
   4   2  -7   46.20    2.58
  -4  -2   7   49.03    2.32
  -4  -2   7   47.44    2.58
  -4  -2   7   45.97    2.68
   3   2  -7   52.67    2.82
  -3  -2   7   53.80    2.94
  -3  -2   7   54.57    2.51
   2   2  -7   87.06    4.27
  -2  -2   7   85.71    4.41
  -2  -2   7   88.01    3.81
   1   2  -7   84.21    4.10
  -1  -2   7   90.45    4.38
   0   2  -7   38.77    1.87
   0  -2   7   32.82    2.06
  -2   2  -7   17.15    1.02
  -2   2  -7   15.57    1.08
   3  -2   7   99.77    5.06
  -4   2  -7    0.23    0.35
   4  -2   7    0.38    0.37
  -5   2  -7   35.65    2.20
   5  -2   7   38.55    2.17
   5  -2   7   35.37    2.26
  -6   2  -7    0.48    0.53
   6  -2   7    0.59    0.56
  -7   2  -7    6.46    1.03
   7   1  -7    0.11    0.51
  -7  -1   7    0.80    0.54
  -7  -1   7    0.00    0.53
  -7  -1   7   -0.34    0.54
   6   1  -7   66.50    3.65
  -6  -1   7   68.84    3.64
  -6  -1   7   68.05    3.75
  -6  -1   7   71.11    3.33
   5   1  -7    0.65    0.42
  -5  -1   7    0.33    0.45
  -5  -1   7    0.15    0.33
  -5  -1   7    0.20    0.41
   4   1  -7   96.75    4.80
  -4  -1   7   94.93    4.94
  -4  -1   7  100.92    4.80
  -4  -1   7   97.97    4.35
   3   1  -7   29.63    1.73
  -3  -1   7   32.15    1.53
  -3  -1   7   28.74    1.70
  -3  -1   7   30.17    1.84
   2   1  -7  149.05    7.08
  -2  -1   7  152.31    7.31
   1   1  -7   48.87    2.50
   1   1  -7   52.97    2.64
  -1  -1   7   52.18    2.75
  -1   1  -7   36.48    1.95
  -2   1  -7   14.47    0.96
   2  -1   7   11.89    0.99
  -3   1  -7   17.01    1.20
   3  -1   7   18.58    1.21
  -4   1  -7    0.14    0.34
   4  -1   7    0.34    0.36
  -5   1  -7   11.02    1.06
   5  -1   7    9.86    0.96
  -6   1  -7   -0.03    0.48
   6  -1   7    0.57    0.46
   6  -1   7    0.11    0.48
   7   0  -7    3.09    0.74
  -7   0   7    3.31    0.73
  -7   0   7    3.02    0.67
   6   0  -7   15.78    1.28
  -6   0   7   15.72    1.28
  -6   0   7   14.83    1.22
  -6   0   7   13.41    1.07
   5   0  -7    0.58    0.40
  -5   0   7    0.35    0.42
  -5   0   7    0.22    0.34
  -5   0   7    0.36    0.39
   4   0  -7   14.04    1.02
  -4   0   7   13.29    1.12
  -4   0   7   13.08    1.02
   3   0  -7    1.02    0.35
  -3   0   7    0.73    0.34
  -3   0   7    0.68    0.38
  -3   0   7    0.80    0.29
   2   0  -7    0.36    0.22
   2   0  -7    0.60    0.28
  -2   0   7    0.98    0.40
  -2   0   7    0.41    0.28
   1   0  -7    5.42    0.49
   1   0  -7    5.51    0.52
   0   0  -7    1.02    0.23
  -1   0  -7    0.07    0.22
   1   0   7   -0.07    0.24
  -2   0  -7    2.29    0.42
   2   0   7    1.84    0.39
  -3   0  -7    8.08    0.78
   3   0   7    7.73    0.77
  -4   0  -7    4.42    0.68
   4   0   7    4.17    0.60
  -5   0  -7    5.72    0.86
   5   0   7    6.80    0.81
  -6   0  -7    1.91    0.70
   6   0   7    1.78    0.56
   8  -1  -7   -0.03    0.51
  -8   1   7    0.33    0.54
  -8   1   7   -0.33    0.56
   7  -1  -7    1.69    0.65
  -7   1   7    2.27    0.65
  -7   1   7    2.69    0.59
   6  -1  -7    6.77    0.88
  -6   1   7    5.03    0.68
  -6   1   7    6.30    0.82
   5  -1  -7    7.78    0.87
  -5   1   7    7.17    0.69
  -5   1   7    7.85    0.85
  -5   1   7    7.78    0.87
   4  -1  -7    7.38    0.77
  -4   1   7    7.00    0.74
  -4   1   7    6.86    0.63
  -4   1   7    6.57    0.77
   3  -1  -7   34.30    1.82
   3  -1  -7   32.44    1.81
  -3   1   7   31.67    1.62
  -3   1   7   33.42    1.80
  -3   1   7   33.63    1.90
   2  -1  -7   31.08    1.69
   2  -1  -7   31.43    1.66
  -2   1   7   30.96    1.64
   1  -1  -7   22.85    1.37
   1  -1  -7   25.84    1.35
  -1   1   7   25.17    1.33
   0   1   7   28.45    1.69
  -1  -1  -7   72.09    3.62
   1   1   7   73.78    3.69
  -2  -1  -7   37.40    2.11
   2   1   7   39.13    2.09
  -3  -1  -7   31.15    1.85
   3   1   7   30.67    1.78
  -4  -1  -7    3.46    0.65
   4   1   7    4.02    0.61
  -5  -1  -7   12.78    1.21
  -5  -1  -7   11.95    1.08
   5   1   7   12.40    1.05
  -6  -1  -7    0.43    0.56
  -6  -1  -7    0.01    0.50
   6   1   7    0.99    0.53
   8  -2  -7    2.37    0.72
  -8   2   7    2.91    0.74
  -8   2   7    2.47    0.66
   7  -2  -7    0.93    0.54
  -7   2   7    1.12    0.51
  -7   2   7    0.42    0.48
   6  -2  -7    8.26    0.95
  -6   2   7    8.32    0.89
  -6   2   7    6.84    0.80
   5  -2  -7    1.87    0.48
  -5   2   7    2.16    0.46
  -5   2   7    2.18    0.48
   4  -2  -7   56.28    3.22
   4  -2  -7   62.25    3.10
  -4   2   7   61.77    3.06
  -4   2   7   60.60    3.14
  -4   2   7   59.04    2.78
   3  -2  -7    0.13    0.27
   3  -2  -7    0.43    0.37
  -3   2   7    0.18    0.22
  -3   2   7   -0.02    0.37
  -3   2   7    0.27    0.27
   2  -2  -7   89.40    4.49
  -2   2   7   92.86    4.37
  -2   2   7   93.85    4.00
   1  -2  -7    3.15    0.36
   1  -2  -7    2.75    0.45
   0  -2  -7   72.11    3.73
   0   2   7   79.60    3.83
  -1  -2  -7    4.64    0.57
   1   2   7    3.59    0.50
  -2  -2  -7   56.27    2.93
   2   2   7   55.46    2.91
  -3  -2  -7    0.97    0.41
  -3  -2  -7    1.39    0.40
   3   2   7    0.99    0.39
  -4  -2  -7   19.34    1.32
  -4  -2  -7   19.97    1.42
   4   2   7   19.02    1.33
  -5  -2  -7    2.06    0.55
  -5  -2  -7    2.33    0.66
   5   2   7    2.31    0.59
  -6  -2  -7    4.29    0.91
  -6  -2  -7    4.02    0.78
   6   2   7    4.24    0.79
  -8   3   7    1.40    0.63
  -8   3   7    2.62    0.66
   7  -3  -7   12.56    1.12
  -7   3   7   11.41    1.04
  -7   3   7   10.33    1.00
   6  -3  -7   20.08    1.45
  -6   3   7   20.74    1.40
  -6   3   7   19.21    1.26
   5  -3  -7    2.68    0.71
   5  -3  -7    3.41    0.59
  -5   3   7    3.37    0.54
  -5   3   7    3.57    0.57
   4  -3  -7   47.34    2.83
   4  -3  -7   49.42    2.60
  -4   3   7   48.90    2.56
  -4   3   7   50.33    2.35
   3  -3  -7   23.18    1.36
   3  -3  -7   23.37    1.54
  -3   3   7   17.60    1.42
  -3   3   7   23.96    1.21
  -3   3   7   23.20    1.31
   2  -3  -7   78.87    3.69
   2  -3  -7   75.64    3.86
  -2   3   7   74.78    3.35
   1  -3  -7    5.09    0.63
  -1   3   7    3.72    0.54
   0  -3  -7   94.51    4.76
   0   3   7   99.84    4.80
  -1  -3  -7    1.32    0.39
   1   3   7    0.63    0.32
  -2  -3  -7   29.46    1.72
  -2  -3  -7   29.48    1.78
   2   3   7   28.80    1.70
  -3  -3  -7    0.45    0.40
  -3  -3  -7    0.02    0.35
   3   3   7   -0.01    0.33
  -4  -3  -7   10.17    0.95
  -4  -3  -7   11.41    1.10
   4   3   7   10.31    0.97
  -5  -3  -7    0.12    0.49
  -5  -3  -7    0.04    0.53
   5   3   7    0.39    0.45
   7  -4  -7    0.60    0.52
  -7   4   7    0.41    0.47
  -7   4   7   -0.14    0.45
   6  -4  -7    1.16    0.64
  -6   4   7    0.58    0.45
  -6   4   7    0.72    0.40
   5  -4  -7    5.00    0.94
  -5   4   7    6.94    0.75
  -5   4   7    7.83    0.72
   4  -4  -7    3.85    0.83
  -4   4   7    3.80    0.54
  -4   4   7    4.31    0.53
   3  -4  -7    0.35    0.48
  -3   4   7    0.08    0.26
  -3   4   7    0.31    0.27
   2  -4  -7    9.47    0.93
  -2   4   7   10.32    0.68
   1  -4  -7    0.51    0.39
  -1   4   7    0.36    0.24
  -1   4   7    0.17    0.28
   0  -4  -7    0.24    0.32
   0   4   7    0.31    0.29
  -1  -4  -7    5.81    0.62
  -1  -4  -7    5.50    0.70
   1   4   7    5.21    0.61
  -2  -4  -7    0.30    0.35
  -2  -4  -7   -0.15    0.30
   2   4   7   -0.12    0.29
  -3  -4  -7    0.38    0.38
  -3  -4  -7    0.11    0.42
   3   4   7    0.12    0.34
  -4  -4  -7    1.81    0.64
  -4  -4  -7    0.99    0.53
   4   4   7    1.53    0.55
  -5  -4  -7    0.28    0.48
  -5  -4  -7    0.33    0.54
   5   4   7    0.65    0.54
  -7   5   7    1.91    0.56
  -7   5   7    0.44    0.50
   6  -5  -7    0.76    0.67
  -6   5   7   -0.18    0.34
  -6   5   7    0.13    0.41
   5  -5  -7    2.01    0.74
  -5   5   7    1.96    0.49
  -5   5   7    1.76    0.45
   4  -5  -7    8.62    1.22
  -4   5   7    6.56    0.66
  -4   5   7    8.21    0.75
   3  -5  -7    4.54    0.85
  -3   5   7    3.99    0.49
   2  -5  -7   27.66    1.73
  -2   5   7   23.98    1.54
  -2   5   7   24.14    1.30
   1  -5  -7    0.36    0.41
  -1   5   7    0.46    0.26
  -1   5   7    0.13    0.29
   0  -5  -7   10.77    0.97
   0   5   7   11.45    0.89
  -1  -5  -7    2.57    0.57
  -1  -5  -7    2.47    0.50
   1   5   7    2.74    0.50
  -2  -5  -7   16.12    1.26
  -2  -5  -7   17.36    1.25
   2   5   7   17.15    1.25
  -3  -5  -7    4.17    0.69
  -3  -5  -7    4.04    0.76
   3   5   7    3.54    0.67
  -4  -5  -7   14.93    1.35
  -4  -5  -7   13.20    1.23
   4   5   7   14.23    1.28
   7  -6  -7    2.88    0.92
  -7   6   7    2.67    0.66
  -7   6   7    2.43    0.62
   6  -6  -7    0.81    0.72
  -6   6   7    0.97    0.47
  -6   6   7    0.86    0.47
   5  -6  -7   13.70    1.71
  -5   6   7   17.71    1.22
  -5   6   7   16.95    1.12
   4  -6  -7    1.15    0.73
  -4   6   7    0.62    0.34
   3  -6  -7    5.34    0.94
  -3   6   7    4.95    0.57
   2  -6  -7    4.02    0.79
  -2   6   7    3.05    0.44
   1  -6  -7    7.15    0.93
  -1   6   7    8.02    0.78
  -1   6   7    7.60    0.64
   0  -6  -7   24.22    1.61
   0  -6  -7   22.82    1.42
   0   6   7   22.36    1.25
   0   6   7   23.37    1.45
  -1  -6  -7    0.05    0.38
  -1  -6  -7    1.07    0.48
   1   6   7    0.31    0.38
  -2  -6  -7    6.59    0.90
  -2  -6  -7    8.93    0.91
   2   6   7    7.17    0.86
  -3  -6  -7   -0.10    0.42
  -3  -6  -7   -0.12    0.49
   3   6   7    0.08    0.43
  -4  -6  -7   -0.13    0.52
  -4  -6  -7    1.25    0.62
   4   6   7    1.51    0.64
   6  -7  -7    0.49    0.67
  -6   7   7   -0.35    0.41
  -6   7   7    0.21    0.45
   5  -7  -7    5.95    1.18
  -5   7   7    6.04    0.77
  -5   7   7    7.30    0.77
   4  -7  -7    1.33    0.75
  -4   7   7    0.94    0.41
   3  -7  -7   14.00    1.38
  -3   7   7   11.77    0.86
   2  -7  -7    3.43    0.83
  -2   7   7    3.42    0.50
   1  -7  -7    6.24    0.95
  -1   7   7    8.31    0.70
  -1   7   7    8.33    0.78
   0  -7  -7    0.70    0.43
   0  -7  -7    1.16    0.54
   0   7   7    0.95    0.38
   0   7   7    1.16    0.43
  -1  -7  -7   -0.18    0.44
  -1  -7  -7   -0.41    0.37
   1   7   7   -0.17    0.38
  -2  -7  -7    3.79    0.69
  -2  -7  -7    2.75    0.71
   2   7   7    2.61    0.64
  -3  -7  -7    1.69    0.62
  -3  -7  -7    1.04    0.62
   3   7   7    1.21    0.60
   6  -8  -7    2.89    0.98
  -6   8   7    2.29    0.62
  -6   8   7    2.24    0.59
   5  -8  -7    0.80    0.76
  -5   8   7    0.28    0.43
   4  -8  -7    2.54    0.97
  -4   8   7    2.88    0.55
   3  -8  -7    0.46    0.75
  -3   8   7    0.47    0.38
   2  -8  -7    1.10    0.70
  -2   8   7    1.00    0.41
   1  -8  -7    0.04    0.58
  -1   8   7    0.26    0.38
   0  -8  -7    3.11    0.75
   0   8   7    3.21    0.57
   0   8   7    2.85    0.61
  -1  -8  -7    1.00    0.52
  -1  -8  -7    0.66    0.55
   1   8   7    1.17    0.52
  -2  -8  -7    3.71    0.79
  -2  -8  -7    4.42    0.76
   2   8   7    3.75    0.76
   4  -9  -7    0.64    0.85
  -4   9   7    0.05    0.42
   3  -9  -7    4.07    1.03
  -3   9   7    3.76    0.61
   2  -9  -7    4.88    1.07
  -2   9   7    5.09    0.67
   1  -9  -7    4.54    0.94
  -1   9   7    4.27    0.66
   0  -9  -7    1.22    0.72
   0   9   7    2.44    0.58
   1   9  -8    6.99    1.09
   1   9  -8    3.77    0.98
  -1  -9   8   11.94    1.21
   0   9  -8   11.84    1.63
   0  -9   8   15.21    1.35
  -1   9  -8   35.15    2.50
  -2   9  -8    3.77    0.92
  -3  -8   8    0.28    0.61
  -3  -8   8    0.20    0.53
   2   8  -8   61.88    2.96
  -2  -8   8   59.33    3.38
  -2  -8   8   55.02    2.90
   1   8  -8   13.86    1.16
  -1  -8   8   14.97    1.35
   0  -8   8   51.18    2.96
  -1   8  -8   24.72    1.96
  -2   8  -8   27.61    2.00
  -3   8  -8   29.67    2.05
  -4   8  -8   17.41    1.49
   4   7  -8   17.27    1.25
  -4  -7   8   15.90    1.22
  -4  -7   8   15.90    1.46
   3   7  -8    0.19    0.27
   3   7  -8    0.84    0.46
  -3  -7   8    1.30    0.52
  -3  -7   8    0.54    0.61
   2   7  -8   20.74    1.33
  -2  -7   8   21.57    1.35
  -2  -7   8   22.54    1.63
   1   7  -8    0.45    0.44
   1   7  -8    0.00    0.33
  -1  -7   8    0.84    0.57
   0  -7   8   11.72    1.18
  -1   7  -8    1.47    0.77
   1  -7   8    1.93    0.61
  -2   7  -8    3.86    0.81
  -3   7  -8    2.33    0.66
  -4   7  -8    0.09    0.51
  -4   7  -8   -0.32    0.46
   4  -7   8    0.79    0.57
  -5   7  -8    0.23    0.54
  -5   7  -8    0.55    0.53
   5  -7   8    0.48    0.60
   5   6  -8    0.01    0.36
  -5  -6   8    0.43    0.52
  -5  -6   8    0.58    0.68
   4   6  -8    3.51    0.64
  -4  -6   8    4.04    0.68
  -4  -6   8    3.71    0.77
   3   6  -8   -0.02    0.25
   3   6  -8    0.61    0.41
  -3  -6   8    0.76    0.44
  -3  -6   8    0.82    0.58
   2   6  -8    8.30    0.75
  -2  -6   8    7.56    0.74
  -2  -6   8    8.05    1.01
   1   6  -8   -0.19    0.24
   1   6  -8    0.16    0.34
  -1  -6   8    0.69    0.48
  -1   6  -8    0.51    0.63
   1  -6   8    1.31    0.54
  -2   6  -8   38.70    2.32
   2  -6   8   37.95    2.27
  -3   6  -8   13.10    1.10
  -3   6  -8   13.45    1.17
   3  -6   8   13.65    1.16
  -4   6  -8   22.17    1.56
  -4   6  -8   23.37    1.55
   4  -6   8   21.61    1.61
  -5   6  -8   10.17    1.06
   5  -6   8   10.86    1.14
   5   5  -8    9.18    0.96
  -5  -5   8    9.44    1.19
  -5  -5   8    8.48    0.92
   4   5  -8   10.69    0.94
  -4  -5   8   10.69    1.23
  -4  -5   8   11.93    0.95
   3   5  -8   11.46    0.90
  -3  -5   8   10.48    1.08
  -3  -5   8   11.64    0.89
   2   5  -8   68.57    3.18
  -2  -5   8   67.51    3.17
  -2  -5   8   71.16    3.74
  -1  -5   8    2.33    0.58
  -1   5  -8    0.57    0.57
   1  -5   8    0.35    0.47
  -2   5  -8   54.71    2.94
  -2   5  -8   59.21    3.07
   2  -5   8   54.57    2.98
   2  -5   8   57.67    3.08
  -3   5  -8    4.33    0.67
  -3   5  -8    4.22    0.64
   3  -5   8    4.13    0.71
   3  -5   8    4.60    0.76
  -4   5  -8   32.19    1.98
  -4   5  -8   32.46    1.90
   4  -5   8   31.99    2.06
  -5   5  -8    7.72    0.99
   5  -5   8    8.56    1.08
  -6   5  -8    3.38    0.78
   6   4  -8    6.62    0.91
   6   4  -8    8.08    1.09
  -6  -4   8    6.31    0.88
  -6  -4   8    7.92    1.16
   5   4  -8   21.88    1.50
   5   4  -8   24.32    1.70
  -5  -4   8   25.28    1.53
  -5  -4   8   25.15    1.80
   4   4  -8   29.04    1.91
   4   4  -8   29.13    1.64
  -4  -4   8   27.19    1.61
  -4  -4   8   29.59    1.98
   3   4  -8   13.89    0.93
   3   4  -8    8.69    1.08
  -3  -4   8   13.28    1.20
  -3  -4   8   12.49    0.90
   2   4  -8   63.97    2.91
  -2  -4   8   62.68    2.90
  -2  -4   8   62.42    3.41
  -1   4  -8    1.18    0.52
  -1   4  -8    1.45    0.37
   1  -4   8    1.94    0.43
   1  -4   8    1.78    0.54
  -2   4  -8   81.10    3.84
  -2   4  -8   75.47    3.79
   2  -4   8   67.58    3.95
   2  -4   8   76.99    3.85
  -3   4  -8    2.51    0.53
  -3   4  -8    2.72    0.51
   3  -4   8    2.47    0.55
  -4   4  -8   12.69    1.11
   4  -4   8   12.73    1.13
  -5   4  -8    1.63    0.58
   5  -4   8    2.09    0.64
  -6   4  -8   14.09    1.33
   6  -4   8   12.79    1.31
   6   3  -8    0.34    0.57
  -6  -3   8    0.72    0.63
  -6  -3   8    0.54    0.50
   5   3  -8    6.83    0.95
  -5  -3   8    7.45    0.99
  -5  -3   8    7.20    0.80
   4   3  -8    6.64    0.85
  -4  -3   8    6.41    0.71
  -4  -3   8    6.70    0.90
   3   3  -8   19.77    1.40
  -3  -3   8   20.01    1.49
  -3  -3   8   20.26    1.18
   2   3  -8   -0.06    0.28
   2   3  -8    0.23    0.26
  -2  -3   8    0.08    0.27
  -2  -3   8    0.84    0.50
   1   3  -8   -0.06    0.22
  -1  -3   8    0.06    0.43
   0   3  -8    0.36    0.36
   0  -3   8    3.64    0.59
  -1   3  -8    0.30    0.29
  -1   3  -8    0.24    0.36
   1  -3   8   -0.03    0.37
  -2   3  -8    0.69    0.34
  -2   3  -8    0.69    0.37
   2  -3   8    0.08    0.24
  -3   3  -8    1.53    0.45
   3  -3   8    0.45    0.29
  -4   3  -8    0.07    0.39
   4  -3   8    0.13    0.25
   4  -3   8    0.01    0.40
  -5   3  -8    0.36    0.44
   5  -3   8   -0.09    0.46
  -6   3  -8    5.18    0.89
   6  -3   8    4.49    0.89
   7   2  -8    1.03    0.69
  -7  -2   8    1.54    0.75
  -7  -2   8    0.82    0.58
  -7  -2   8    0.44    0.64
   6   2  -8    0.97    0.62
  -6  -2   8    0.83    0.59
  -6  -2   8    1.23    0.58
  -6  -2   8    1.15    0.50
   5   2  -8    1.00    0.52
  -5  -2   8    1.25    0.54
  -5  -2   8    1.67    0.50
  -5  -2   8    1.93    0.64
   4   2  -8    0.94    0.46
  -4  -2   8    0.87    0.54
  -4  -2   8    0.18    0.35
   3   2  -8    1.47    0.46
  -3  -2   8    1.82    0.40
  -3  -2   8    1.99    0.55
   2   2  -8    0.49    0.40
  -2  -2   8    0.15    0.46
  -2  -2   8    0.50    0.28
   0   2  -8   25.84    1.40
   0  -2   8   24.11    1.64
  -3   2  -8   12.65    1.00
  -4   2  -8   17.28    1.21
   4  -2   8   12.63    1.18
  -5   2  -8   -0.09    0.42
   5  -2   8    0.08    0.41
   5  -2   8    0.00    0.46
  -6   2  -8   13.14    1.25
   6  -2   8   12.64    1.32
   7   1  -8    4.98    0.88
  -7  -1   8    4.33    0.76
  -7  -1   8    5.00    0.91
  -7  -1   8    5.23    0.93
   6   1  -8   11.21    1.08
  -6  -1   8   11.54    1.20
  -6  -1   8    9.72    1.04
  -6  -1   8   10.93    0.99
   5   1  -8    4.69    0.74
  -5  -1   8    4.89    0.79
  -5  -1   8    4.36    0.71
  -5  -1   8    4.78    0.68
   4   1  -8   34.25    2.03
  -4  -1   8   34.29    2.12
  -4  -1   8   35.46    1.81
  -4  -1   8   34.51    2.00
   3   1  -8   94.17    4.65
  -3  -1   8   91.24    4.63
  -3  -1   8   95.30    4.83
  -3  -1   8   97.60    4.20
   2   1  -8   82.21    4.08
  -2  -1   8   81.46    3.64
  -2  -1   8   84.47    4.24
   1   1  -8   61.05    2.81
   1   1  -8   46.57    2.88
  -1  -1   8   63.21    3.11
   2  -1   8   47.95    2.69
  -3   1  -8   10.07    0.91
   3  -1   8    9.86    0.97
  -4   1  -8   69.46    3.73
   4  -1   8   71.68    3.74
  -5   1  -8    1.07    0.53
   5  -1   8    1.83    0.55
  -6   1  -8   13.11    1.32
   6  -1   8   14.97    1.28
   6  -1   8   12.56    1.31
   7   0  -8   18.03    1.45
  -7   0   8   17.85    1.41
  -7   0   8   17.37    1.33
   6   0  -8    5.63    0.88
  -6   0   8    7.36    0.85
  -6   0   8    7.35    0.94
  -6   0   8    7.07    0.91
   5   0  -8   95.52    4.79
  -5   0   8   95.42    4.78
  -5   0   8   95.94    4.36
  -5   0   8   95.59    4.93
   4   0  -8    0.99    0.41
  -4   0   8    1.19    0.39
  -4   0   8    0.64    0.43
  -4   0   8    1.36    0.52
   3   0  -8   96.62    4.72
  -3   0   8  100.09    4.28
  -3   0   8   95.82    4.71
  -3   0   8   95.20    4.87
   2   0  -8    2.94    0.47
   2   0  -8    2.56    0.38
  -2   0   8    2.46    0.54
  -2   0   8    3.26    0.39
   0   0  -8    1.18    0.32
   0   0   8    0.06    0.20
   1   0   8   75.54    3.96
  -2   0  -8    1.54    0.40
   2   0   8    1.54    0.46
  -3   0  -8   20.99    1.44
   3   0   8   23.94    1.49
  -4   0  -8    0.31    0.39
   4   0   8    0.41    0.39
  -5   0  -8    8.11    1.04
   5   0   8    9.40    1.00
  -6   0  -8    0.27    0.59
   6   0   8    0.58    0.52
   7  -1  -8    6.35    0.96
  -7   1   8    7.14    0.96
  -7   1   8    6.63    0.86
   6  -1  -8    0.47    0.51
  -6   1   8    0.80    0.51
  -6   1   8    0.56    0.42
   5  -1  -8   18.95    1.41
  -5   1   8   21.22    1.28
  -5   1   8   20.25    1.45
  -5   1   8   19.64    1.39
   4  -1  -8    1.48    0.45
  -4   1   8    0.92    0.37
  -4   1   8    1.19    0.42
  -4   1   8    0.87    0.49
   3  -1  -8   20.81    1.29
   3  -1  -8   21.24    1.33
  -3   1   8   21.40    1.18
  -3   1   8   21.75    1.45
  -3   1   8   21.84    1.32
   2  -1  -8    0.43    0.29
   2  -1  -8    0.23    0.27
  -2   1   8   -0.37    0.27
  -2   1   8    0.20    0.28
  -2   1   8    0.49    0.25
   1  -1  -8   18.66    1.16
   1  -1  -8   19.90    1.16
   0  -1  -8    0.61    0.31
   0   1   8    0.21    0.28
  -1  -1  -8    0.57    0.31
   1   1   8    0.84    0.39
  -2  -1  -8    1.04    0.40
   2   1   8    1.46    0.40
  -3  -1  -8    0.20    0.38
   3   1   8    0.49    0.36
  -4  -1  -8    6.54    0.88
   4   1   8    6.33    0.77
  -5  -1  -8    0.81    0.56
   5   1   8    0.26    0.43
  -6  -1  -8    1.93    0.75
   7  -2  -8    1.43    0.63
  -7   2   8    1.05    0.52
  -7   2   8    1.17    0.58
   6  -2  -8   -0.09    0.41
  -6   2   8   -0.13    0.40
  -6   2   8    0.13    0.41
   5  -2  -8   11.02    1.03
  -5   2   8   11.40    0.87
  -5   2   8   11.53    0.97
   4  -2  -8    3.52    0.63
   4  -2  -8    3.63    0.58
  -4   2   8    3.91    0.53
  -4   2   8    3.32    0.55
  -4   2   8    3.44    0.63
   3  -2  -8   29.05    1.67
   3  -2  -8   28.33    1.72
  -3   2   8   28.64    1.50
  -3   2   8   31.58    1.84
  -3   2   8   29.82    1.66
   2  -2  -8    0.67    0.26
   2  -2  -8    0.76    0.36
  -2   2   8    0.91    0.27
  -2   2   8    0.07    0.30
   0  -2  -8   15.87    1.05
   0   2   8   12.97    1.10
  -1  -2  -8   33.28    1.98
   1   2   8   36.90    2.02
  -2  -2  -8   10.28    0.92
   2   2   8   12.28    0.96
  -3  -2  -8   23.19    1.55
   3   2   8   21.87    1.45
  -4  -2  -8   12.90    1.18
   4   2   8   12.66    1.11
  -5  -2  -8    8.91    1.13
   5   2   8    8.43    1.00
   7  -3  -8    5.79    0.89
  -7   3   8    6.39    0.87
  -7   3   8    6.65    0.84
   6  -3  -8    7.89    0.97
  -6   3   8    7.96    0.86
  -6   3   8    7.99    0.92
   5  -3  -8   26.63    1.69
  -5   3   8   25.79    1.50
  -5   3   8   26.82    1.65
   4  -3  -8    6.69    0.75
   4  -3  -8    5.11    0.81
  -4   3   8    5.50    0.62
  -4   3   8    4.97    0.73
  -4   3   8    4.71    0.63
   3  -3  -8   24.74    1.54
   3  -3  -8   23.29    1.38
  -3   3   8   17.49    1.49
  -3   3   8   24.62    1.37
  -3   3   8   22.82    1.23
   2  -3  -8    1.22    0.45
  -2   3   8    1.46    0.32
  -1   3   8   32.13    1.93
   0  -3  -8    1.01    0.38
   0   3   8    0.87    0.34
  -1  -3  -8   33.68    1.99
   1   3   8   35.48    1.97
  -2  -3  -8    5.38    0.73
   2   3   8    6.84    0.71
  -3  -3  -8   12.66    1.12
   3   3   8   13.84    1.12
  -4  -3  -8    0.20    0.46
  -4  -3  -8    1.60    0.55
   4   3   8    1.13    0.48
  -5  -3  -8    3.36    0.70
  -5  -3  -8    3.06    0.78
   5   3   8    3.97    0.76
   7  -4  -8   -0.55    0.47
  -7   4   8   -0.02    0.48
  -7   4   8    0.00    0.42
   6  -4  -8   10.04    0.99
  -6   4   8   10.09    0.92
  -6   4   8   10.04    0.98
   5  -4  -8    0.57    0.62
   5  -4  -8    0.46    0.42
  -5   4   8    0.38    0.36
  -5   4   8    0.23    0.38
   4  -4  -8   15.00    1.31
   4  -4  -8   15.41    1.13
  -4   4   8   13.95    1.04
  -4   4   8   14.40    0.95
   3  -4  -8    9.42    0.79
   3  -4  -8    9.72    0.97
  -3   4   8    8.58    0.69
   2  -4  -8   17.56    1.28
  -2   4   8   17.00    0.98
   1  -4  -8    6.46    0.78
  -1   4   8    6.28    0.74
   0  -4  -8    1.54    0.45
   0   4   8    1.78    0.41
  -1  -4  -8    0.83    0.39
   1   4   8    0.49    0.35
  -2  -4  -8    3.10    0.61
   2   4   8    2.40    0.51
  -3  -4  -8    3.40    0.68
  -3  -4  -8    3.70    0.63
   3   4   8    3.00    0.59
  -4  -4  -8    0.34    0.45
  -4  -4  -8    0.39    0.51
   4   4   8    0.02    0.47
   7  -5  -8    0.66    0.52
  -7   5   8   -0.41    0.42
  -7   5   8    0.09    0.48
   6  -5  -8    3.54    0.98
  -6   5   8    3.97    0.67
  -6   5   8    4.93    0.74
   5  -5  -8    2.94    0.88
  -5   5   8    2.97    0.52
  -5   5   8    2.45    0.55
   4  -5  -8    4.87    0.92
  -4   5   8    2.64    0.49
   3  -5  -8    0.81    0.56
  -3   5   8    0.07    0.29
   2  -5  -8    1.93    0.59
  -2   5   8    1.59    0.46
  -2   5   8    1.75    0.36
   1  -5  -8    2.38    0.58
  -1   5   8    2.46    0.49
   0  -5  -8    2.04    0.54
   0   5   8    2.30    0.49
  -1  -5  -8    0.06    0.40
   1   5   8    0.16    0.37
  -2  -5  -8    0.12    0.41
  -2  -5  -8   -0.16    0.41
   2   5   8    0.53    0.43
  -3  -5  -8    2.82    0.70
  -3  -5  -8    3.53    0.68
   3   5   8    3.17    0.66
  -4  -5  -8    0.10    0.48
  -4  -5  -8   -0.45    0.53
   4   5   8   -0.13    0.46
   6  -6  -8    0.61    0.72
  -6   6   8    0.58    0.46
  -6   6   8    0.37    0.48
   5  -6  -8    0.53    0.72
  -5   6   8   -0.06    0.38
   4  -6  -8    1.92    0.81
  -4   6   8    1.18    0.42
   3  -6  -8    8.43    1.11
  -3   6   8    8.80    0.72
   2  -6  -8    6.46    0.93
  -2   6   8    6.16    0.62
   1  -6  -8   11.50    1.11
  -1   6   8   11.00    0.78
  -1   6   8   13.13    1.00
   0  -6  -8    6.57    0.89
   0   6   8    7.00    0.78
  -1  -6  -8    7.48    0.95
   1   6   8    7.05    0.83
  -2  -6  -8    1.87    0.61
  -2  -6  -8    2.72    0.62
   2   6   8    1.51    0.54
  -3  -6  -8    6.29    0.89
  -3  -6  -8    5.02    0.90
   3   6   8    6.40    0.90
   6  -7  -8   17.03    1.88
  -6   7   8   19.62    1.32
   5  -7  -8    3.06    1.01
  -5   7   8    2.67    0.57
   4  -7  -8   27.93    2.11
  -4   7   8   22.66    1.40
   3  -7  -8    3.89    0.93
  -3   7   8    3.81    0.55
   2  -7  -8   12.48    1.27
  -2   7   8   12.60    0.88
   1  -7  -8    3.87    0.82
  -1   7   8    3.32    0.59
  -1   7   8    3.50    0.52
   0  -7  -8   13.78    1.25
   0   7   8   13.10    1.08
  -1  -7  -8   13.26    1.21
  -1  -7  -8   11.39    1.10
   1   7   8   13.47    1.10
  -2  -7  -8    5.37    0.85
  -2  -7  -8    5.54    0.92
   2   7   8    5.66    0.83
   5  -8  -8    0.93    0.83
  -5   8   8    0.52    0.46
   4  -8  -8    4.36    1.09
  -4   8   8    2.06    0.53
   3  -8  -8    3.24    0.90
  -3   8   8    3.21    0.56
   2  -8  -8    8.49    1.17
  -2   8   8    7.99    0.74
   1  -8  -8   -0.35    0.55
  -1   8   8    0.14    0.37
   0  -8  -8    1.15    0.66
   0   8   8    1.03    0.50
  -1  -8  -8    1.20    0.61
  -1  -8  -8    1.28    0.59
   1   8   8    1.15    0.55
   3  -9  -8    0.44    0.76
  -3   9   8    0.18    0.43
   2  -9  -8    2.64    0.89
   1  -9  -8    0.69    0.76
  -2  -8   9    1.10    0.70
   0   8  -9    9.75    1.48
   0  -8   9   13.47    1.31
  -1   8  -9   35.63    2.54
  -2   8  -9   24.76    1.88
  -3   8  -9   12.11    1.27
   3   7  -9   48.22    2.53
  -3  -7   9   47.70    2.52
  -3  -7   9   53.68    3.07
   2   7  -9    1.55    0.52
  -2  -7   9    2.35    0.74
   0   7  -9    1.64    0.75
   0  -7   9    2.37    0.71
  -1   7  -9   52.76    3.27
   1  -7   9   52.29    3.02
  -2   7  -9    7.26    1.09
  -3   7  -9   31.99    2.11
  -4   7  -9    8.87    1.07
   4  -7   9    9.01    1.12
   4   6  -9    6.81    0.82
  -4  -6   9    5.69    0.96
  -4  -6   9    6.38    0.81
   3   6  -9   14.43    1.07
  -3  -6   9   14.33    1.07
  -3  -6   9   15.53    1.42
   2   6  -9    1.62    0.47
  -2  -6   9    1.58    0.65
   0   6  -9    0.13    0.46
   0  -6   9    0.28    0.52
  -1   6  -9    2.05    0.82
   1  -6   9    2.31    0.67
  -2   6  -9    0.65    0.59
   2  -6   9    0.74    0.55
  -3   6  -9    0.34    0.54
   3  -6   9    0.94    0.51
  -4   6  -9    0.05    0.49
   4  -6   9    0.08    0.53
   5   5  -9    0.50    0.52
   5   5  -9    0.86    0.58
  -5  -5   9    0.84    0.54
  -5  -5   9    0.83    0.65
   4   5  -9    1.43    0.52
   4   5  -9    2.72    0.55
  -4  -5   9    3.03    0.79
  -4  -5   9    2.31    0.56
   3   5  -9   16.99    1.14
  -3  -5   9   17.09    1.14
  -3  -5   9   17.82    1.48
   2   5  -9    7.84    0.72
  -2  -5   9    9.13    1.07
   0   5  -9    0.17    0.42
   0  -5   9    0.66    0.51
  -1   5  -9   51.67    3.28
   1  -5   9   60.72    3.18
  -2   5  -9    0.98    0.57
   2  -5   9    1.05    0.48
   2  -5   9    1.52    0.59
  -3   5  -9   49.08    2.76
  -3   5  -9   47.31    2.73
   3  -5   9   49.59    2.84
   3  -5   9   56.39    3.00
  -4   5  -9    0.51    0.49
   4  -5   9    0.80    0.53
  -5   5  -9   29.36    1.96
   5  -5   9   28.99    2.06
   5   4  -9   11.99    1.07
   5   4  -9   12.28    1.22
  -5  -4   9   13.09    1.08
  -5  -4   9   12.69    1.27
   4   4  -9   10.75    1.20
   4   4  -9   14.68    1.07
  -4  -4   9   14.58    1.05
  -4  -4   9   14.69    1.35
   3   4  -9   45.52    2.20
  -3  -4   9   43.70    2.18
  -3  -4   9   40.79    2.58
   1  -4   9  102.68    5.09
   1  -4   9   96.12    4.88
  -2   4  -9    1.83    0.48
  -2   4  -9    1.67    0.55
   2  -4   9    1.69    0.51
   2  -4   9    1.39    0.59
  -3   4  -9   52.54    2.83
   3  -4   9   50.97    2.90
  -4   4  -9    1.80    0.58
   4  -4   9    1.15    0.55
  -5   4  -9   12.61    1.21
   5  -4   9   10.99    1.28
   6   3  -9   19.34    1.55
  -6  -3   9   18.02    1.63
  -6  -3   9   18.56    1.35
   5   3  -9    4.28    0.79
  -5  -3   9    3.09    0.81
  -5  -3   9    3.87    0.66
   4   3  -9   52.99    2.96
  -4  -3   9   53.62    3.06
  -4  -3   9   51.09    2.58
   3   3  -9   17.22    1.35
  -3  -3   9   19.78    1.16
  -3  -3   9   17.23    1.39
  -1   3  -9   18.48    1.57
  -1   3  -9   26.19    1.45
   1  -3   9   24.71    1.69
  -2   3  -9    8.79    0.81
  -4   3  -9    1.36    0.50
   4  -3   9    0.69    0.51
   4  -3   9    0.31    0.28
  -5   3  -9    3.31    0.74
   5  -3   9    3.58    0.82
   6   2  -9    2.17    0.74
  -6  -2   9    1.43    0.58
  -6  -2   9    1.98    0.74
  -6  -2   9    1.89    0.71
   5   2  -9    0.66    0.56
  -5  -2   9    0.73    0.45
  -5  -2   9    0.36    0.52
   4   2  -9    2.36    0.62
  -4  -2   9    2.75    0.69
  -4  -2   9    2.86    0.54
   3   2  -9    2.49    0.59
  -3  -2   9    2.26    0.63
  -3  -2   9    2.38    0.45
   2   2  -9   13.98    1.21
  -2  -2   9   19.69    1.32
   1   2  -9    0.05    0.21
  -1  -2   9    0.01    0.45
   0   2  -9    0.78    0.30
   0   2  -9    0.10    0.26
   0  -2   9    2.08    0.57
  -1   2  -9    0.23    0.29
   1  -2   9   -0.08    0.23
  -2   2  -9   -0.05    0.29
   2  -2   9    0.06    0.26
  -3   2  -9    2.71    0.53
   3  -2   9    0.32    0.32
  -4   2  -9    3.02    0.64
   4  -2   9    1.57    0.53
  -5   2  -9    4.57    0.79
   5  -2   9    2.87    0.68
   6   1  -9    0.76    0.62
  -6  -1   9    1.17    0.64
  -6  -1   9    0.77    0.49
  -6  -1   9    0.96    0.62
   5   1  -9    1.40    0.61
  -5  -1   9    2.08    0.54
  -5  -1   9    1.88    0.64
  -5  -1   9    2.39    0.69
   4   1  -9    0.68    0.49
  -4  -1   9    0.25    0.37
  -4  -1   9   -0.20    0.47
  -4  -1   9   -0.09    0.40
   3   1  -9   28.64    1.81
  -3  -1   9   32.01    1.98
  -3  -1   9   32.12    1.63
   2   1  -9    0.68    0.41
  -2  -1   9    1.09    0.50
   1   1  -9    0.60    0.29
  -1  -1   9    0.70    0.45
  -1   1  -9    6.46    0.67
  -2   1  -9    1.03    0.39
   2  -1   9    0.43    0.34
  -3   1  -9    2.08    0.54
   3  -1   9    1.25    0.49
  -4   1  -9    6.39    0.86
   4  -1   9    5.66    0.88
  -5   1  -9    3.37    0.73
   5  -1   9    4.18    0.78
   7   0  -9    0.12    0.57
  -7   0   9    0.67    0.60
  -7   0   9    0.18    0.53
   6   0  -9   15.56    1.30
  -6   0   9   15.83    1.19
  -6   0   9   13.98    1.26
  -6   0   9   18.64    1.46
   5   0  -9   -0.11    0.46
  -5   0   9   -0.10    0.35
  -5   0   9    0.07    0.52
  -5   0   9   -0.14    0.47
   4   0  -9   42.28    2.51
  -4   0   9   47.39    2.55
  -4   0   9   49.17    2.31
  -4   0   9   45.57    2.66
   3   0  -9   19.62    1.30
  -3   0   9   18.03    1.25
  -3   0   9   18.01    1.09
  -3   0   9   17.95    1.39
   2   0  -9  108.67    5.25
   1   0  -9   33.58    1.74
   1   0  -9   28.85    1.77
   0   0  -9   53.37    2.74
  -2   0  -9   39.44    2.08
   2   0   9   31.43    2.15
  -3   0  -9   83.50    4.41
   3   0   9   89.68    4.54
  -4   0  -9   11.04    1.07
   4   0   9   11.88    1.10
  -5   0  -9   33.97    2.22
   5   0   9   33.67    2.14
   7  -1  -9    1.77    0.67
  -7   1   9    2.16    0.63
  -7   1   9    1.67    0.64
   6  -1  -9   14.96    1.27
  -6   1   9   13.20    1.16
  -6   1   9   13.01    1.09
   5  -1  -9   12.02    1.12
  -5   1   9   12.82    1.20
  -5   1   9   13.01    1.11
  -5   1   9   12.16    0.98
   4  -1  -9   20.56    1.38
  -4   1   9   19.79    1.20
  -4   1   9   19.63    1.47
  -4   1   9   19.64    1.32
   3  -1  -9    0.50    0.37
  -3   1   9    1.07    0.53
  -3   1   9    0.79    0.38
  -3   1   9    0.48    0.33
   2  -1  -9   31.73    1.71
   2  -1  -9   32.39    1.72
  -2   1   9   25.91    1.86
   1  -1  -9   -0.13    0.27
  -1   1   9   -0.23    0.21
  -1  -1  -9    3.38    0.54
   1   1   9    2.76    0.59
  -2  -1  -9    8.81    0.85
   2   1   9   10.37    0.98
  -3  -1  -9    0.18    0.37
   3   1   9    0.17    0.40
  -4  -1  -9    1.13    0.54
   4   1   9    0.80    0.50
  -5  -1  -9   -0.21    0.55
   5   1   9   -0.17    0.48
   7  -2  -9    5.16    0.91
  -7   2   9    5.66    0.84
  -7   2   9    4.26    0.85
   6  -2  -9    1.30    0.59
  -6   2   9    1.13    0.53
  -6   2   9    1.07    0.51
   5  -2  -9    0.78    0.48
  -5   2   9    0.21    0.40
  -5   2   9    0.34    0.41
   4  -2  -9    1.96    0.50
  -4   2   9    1.92    0.51
  -4   2   9    1.81    0.59
  -4   2   9    1.98    0.45
   3  -2  -9    3.71    0.59
   3  -2  -9    3.85    0.56
  -3   2   9    4.36    0.52
  -3   2   9    3.34    0.67
   2  -2  -9    0.83    0.38
  -2   2   9   -0.04    0.28
   1  -2  -9    2.78    0.48
  -1   2   9    0.36    0.27
   0  -2  -9    2.51    0.48
   0   2   9    1.57    0.47
  -1  -2  -9    0.27    0.35
   1   2   9    0.58    0.37
  -2  -2  -9    1.63    0.48
   2   2   9    0.79    0.40
  -3  -2  -9    1.63    0.52
   3   2   9    1.99    0.53
  -4  -2  -9    1.57    0.59
   4   2   9    1.58    0.55
  -5  -2  -9    1.73    0.70
   5   2   9    1.73    0.64
   7  -3  -9    0.19    0.57
  -7   3   9    0.50    0.57
  -7   3   9    0.01    0.49
   6  -3  -9   11.21    1.07
  -6   3   9   10.25    1.05
  -6   3   9   11.05    0.98
   5  -3  -9    0.50    0.45
  -5   3   9   -0.34    0.41
  -5   3   9    0.39    0.40
   4  -3  -9   17.89    1.35
   4  -3  -9   19.00    1.29
  -4   3   9   16.69    1.22
  -4   3   9   17.51    1.10
  -4   3   9   17.51    1.35
   3  -3  -9    0.70    0.43
  -3   3   9    0.68    0.57
  -3   3   9    0.55    0.31
   1  -3  -9    0.24    0.33
  -1   3   9    0.16    0.30
   0  -3  -9   30.80    1.81
   0   3   9   29.73    1.89
  -1  -3  -9    3.44    0.61
   1   3   9    3.64    0.61
  -2  -3  -9   30.12    1.87
   2   3   9   29.14    1.80
  -3  -3  -9    2.49    0.61
   3   3   9    2.31    0.57
  -4  -3  -9    6.64    0.99
   4   3   9    6.11    0.85
  -7   4   9    8.12    0.96
  -7   4   9    7.71    0.97
   6  -4  -9    1.85    0.58
  -6   4   9    1.55    0.51
  -6   4   9    1.21    0.54
   5  -4  -9   21.09    1.46
   5  -4  -9   22.86    1.70
  -5   4   9   18.03    1.36
  -5   4   9   19.47    1.28
   4  -4  -9   17.95    1.31
   4  -4  -9   19.68    1.49
  -4   4   9   17.26    1.11
   3  -4  -9   26.94    1.77
  -3   4   9   25.86    1.41
   1  -4  -9   14.73    1.10
  -1   4   9   10.65    1.08
   0  -4  -9   21.96    1.47
   0   4   9   20.56    1.44
  -1  -4  -9    8.39    0.87
   1   4   9    8.25    0.83
  -2  -4  -9   10.49    1.03
   2   4   9   11.58    1.03
  -3  -4  -9    5.80    0.87
   3   4   9    4.58    0.75
  -4  -4  -9    3.03    0.78
   4   4   9    4.63    0.80
   6  -5  -9    0.59    0.52
  -6   5   9    0.39    0.49
  -6   5   9    0.52    0.43
   5  -5  -9    4.65    0.74
   5  -5  -9    6.70    1.08
  -5   5   9    3.64    0.60
   4  -5  -9    0.58    0.58
  -4   5   9    0.05    0.34
   3  -5  -9   16.63    1.40
  -3   5   9   15.48    1.00
   2  -5  -9    1.04    0.53
  -2   5   9   -0.16    0.31
   1  -5  -9    9.02    0.95
  -1   5   9    9.26    0.91
   0  -5  -9    1.35    0.51
   0   5   9    0.93    0.45
  -1  -5  -9    3.93    0.72
   1   5   9    3.48    0.63
  -2  -5  -9    0.62    0.51
   2   5   9    0.43    0.43
  -3  -5  -9    0.95    0.61
   3   5   9    0.66    0.52
   6  -6  -9    1.86    0.60
   6  -6  -9    0.88    0.84
  -6   6   9    1.83    0.57
   5  -6  -9    3.08    0.92
  -5   6   9    1.85    0.52
   4  -6  -9    2.96    0.86
  -4   6   9    1.99    0.48
   3  -6  -9   -0.22    0.57
  -3   6   9    0.19    0.34
   2  -6  -9    0.36    0.54
  -2   6   9   -0.04    0.30
   1  -6  -9    0.42    0.48
  -1   6   9    0.21    0.43
   0  -6  -9    4.44    0.78
   0   6   9    3.59    0.64
  -1  -6  -9    0.45    0.50
   1   6   9    0.70    0.44
  -2  -6  -9    1.61    0.66
   2   6   9    1.81    0.59
   5  -7  -9    0.54    0.75
  -5   7   9    0.78    0.47
   4  -7  -9    1.48    0.78
  -4   7   9    0.80    0.43
   3  -7  -9    2.27    0.83
  -3   7   9    2.60    0.51
   2  -7  -9    8.38    1.11
  -2   7   9    8.16    0.74
   1  -7  -9    1.13    0.60
  -1   7   9    1.43    0.53
   0  -7  -9    2.25    0.69
   0   7   9    1.28    0.50
  -1  -7  -9    5.04    0.91
   1   7   9    5.48    0.80
   4  -8  -9    0.77    0.78
  -4   8   9    0.06    0.41
   3  -8  -9   18.58    1.70
  -3   8   9   15.70    1.11
   2  -8  -9   -0.04    0.59
  -2   8   9    0.41    0.39
   1  -8  -9   18.52    1.60
   0  -8  -9    5.22    0.95
   1   7 -10   -0.36    0.41
  -1  -7  10   -0.09    0.59
   0   7 -10   42.44    2.90
  -1   7 -10    2.32    0.95
   1  -7  10    1.79    0.72
  -2   7 -10   64.66    3.65
   3   6 -10   12.31    0.99
  -3  -6  10   11.60    1.24
   1   6 -10    0.81    0.51
  -1  -6  10    2.24    0.68
   0   6 -10   20.96    1.81
  -1   6 -10    0.45    0.77
   1  -6  10   -0.04    0.59
  -2   6 -10   31.27    2.11
   2  -6  10   31.96    2.12
   4   5 -10    3.24    0.64
  -4  -5  10    3.90    0.68
  -4  -5  10    3.03    0.80
   3   5 -10    2.29    0.51
   3   5 -10   -0.25    0.24
  -3  -5  10    0.89    0.65
  -2  -5  10    4.14    0.84
  -1  -5  10    5.18    0.85
   0   5 -10   -0.09    0.40
   0  -5  10    0.39    0.56
  -1   5 -10    2.25    0.82
   1  -5  10    2.31    0.66
  -2   5 -10    0.24    0.57
   2  -5  10    0.70    0.62
   3  -5  10    1.24    0.70
   3  -5  10    0.90    0.56
  -4   5 -10    7.09    0.95
   4  -5  10    7.75    1.06
   5   4 -10   -0.10    0.47
   5   4 -10    1.45    0.64
  -5  -4  10    0.35    0.68
  -5  -4  10    1.10    0.56
   4   4 -10    1.53    0.51
   4   4 -10    0.91    0.54
  -4  -4  10    1.77    0.53
  -4  -4  10    2.67    0.79
   3   4 -10    0.24    0.31
   3   4 -10    1.02    0.43
  -3  -4  10    1.30    0.66
  -2  -4  10    7.27    0.99
  -1  -4  10    3.99    0.80
  -1   4 -10    1.77    0.75
   1  -4  10    1.03    0.62
   2  -4  10   41.22    2.53
   2  -4  10   38.13    2.30
  -3   4 -10    0.60    0.45
   3  -4  10   -0.02    0.47
   3  -4  10   -0.03    0.48
  -4   4 -10   24.70    1.74
   4  -4  10   25.21    1.80
   5   3 -10   19.49    1.60
  -5  -3  10   21.50    1.39
  -5  -3  10   23.01    1.76
   4   3 -10    1.86    0.62
  -4  -3  10    1.45    0.50
  -4  -3  10    0.67    0.63
   3   3 -10   41.91    2.16
  -3  -3  10   44.44    2.60
   1  -3  10   19.51    1.54
   2  -3  10   15.20    1.30
  -3   3 -10    9.57    0.96
  -4   3 -10   28.78    1.92
   4  -3  10   29.27    2.01
  -5   3 -10    0.12    0.52
   6   2 -10    1.39    0.74
  -6  -2  10    1.02    0.72
  -6  -2  10    0.98    0.57
   5   2 -10   33.61    2.19
  -5  -2  10   35.28    2.32
  -5  -2  10   35.72    1.97
   4   2 -10    0.10    0.51
  -4  -2  10    0.35    0.42
  -4  -2  10    0.13    0.56
   3   2 -10   28.50    1.87
  -3  -2  10   28.53    1.91
   2   2 -10    1.20    0.43
  -2  -2  10    0.71    0.54
   0  -2  10   16.18    1.38
  -3   2 -10    1.21    0.48
   3  -2  10    0.29    0.32
  -4   2 -10    0.35    0.49
   4  -2  10    0.36    0.35
  -5   2 -10    0.29    0.51
   6   1 -10    0.14    0.65
  -6  -1  10    1.41    0.71
  -6  -1  10    1.30    0.59
  -6  -1  10    1.16    0.68
   5   1 -10    1.12    0.63
  -5  -1  10    1.22    0.53
  -5  -1  10    1.17    0.66
  -5  -1  10    1.74    0.63
   4   1 -10   -0.50    0.45
  -4  -1  10    0.26    0.39
  -4  -1  10   -0.22    0.48
   3   1 -10   -0.65    0.40
  -3  -1  10    0.37    0.56
   2   1 -10    3.99    0.64
  -2  -1  10    4.39    0.78
  -1  -1  10    9.75    1.14
   0   1 -10    0.11    0.28
   0  -1  10    0.36    0.44
  -2   1 -10    4.23    0.64
  -3   1 -10    2.30    0.58
   3  -1  10    0.46    0.38
  -4   1 -10   -0.06    0.47
   4  -1  10    0.73    0.50
  -5   1 -10    2.05    0.66
   6   0 -10   -0.16    0.58
  -6   0  10    0.08    0.53
  -6   0  10    0.78    0.54
  -6   0  10    0.70    0.63
   5   0 -10    5.89    0.88
  -5   0  10    5.35    0.82
  -5   0  10    4.87    0.72
  -5   0  10    4.99    0.88
   4   0 -10    0.05    0.45
  -4   0  10    0.03    0.37
  -4   0  10    0.75    0.57
  -4   0  10    0.62    0.50
   3   0 -10   10.78    1.00
  -3   0  10    9.54    1.08
   2   0 -10    4.37    0.64
  -2   0  10    3.78    0.79
   1   0 -10   10.75    0.84
   0   0 -10    0.97    0.37
   0   0  10    0.07    0.30
  -1   0 -10    7.72    0.75
  -2   0 -10    2.20    0.53
   2   0  10    0.94    0.47
  -3   0 -10    9.14    0.96
   3   0  10    7.93    1.03
  -4   0 -10    1.62    0.59
   4   0  10    0.84    0.52
   6  -1 -10    2.40    0.69
  -6   1  10    3.36    0.76
  -6   1  10    3.85    0.71
   5  -1 -10    6.36    0.89
  -5   1  10    6.47    0.92
  -5   1  10    6.33    0.78
  -5   1  10    6.65    0.89
   4  -1 -10    5.84    0.80
  -4   1  10    4.61    0.83
  -4   1  10    5.16    0.74
  -4   1  10    5.99    0.70
   3  -1 -10   67.23    3.43
  -3   1  10   66.13    3.62
   2  -1 -10    2.18    0.44
  -2   1  10    2.21    0.64
   1  -1 -10   61.51    3.15
   0  -1 -10   -0.16    0.31
   0   1  10   -0.08    0.29
   1   1  10   13.72    1.17
  -2  -1 -10    0.90    0.46
   2   1  10    1.24    0.50
  -3  -1 -10   10.93    1.07
   3   1  10   14.20    1.17
  -4  -1 -10    7.54    1.00
   4   1  10    7.20    0.95
   6  -2 -10   12.29    1.20
  -6   2  10   11.15    1.15
  -6   2  10   11.22    1.04
   5  -2 -10   18.24    1.40
  -5   2  10   17.90    1.23
  -5   2  10   17.56    1.34
   4  -2 -10   12.54    1.11
  -4   2  10   12.84    1.24
  -4   2  10   13.81    0.97
  -3   2  10    8.74    1.04
   2  -2 -10    3.58    0.58
   0  -2 -10    3.53    0.58
   0   2  10    1.73    0.52
  -1  -2 -10   14.99    1.13
   1   2  10   13.38    1.25
  -2  -2 -10    1.19    0.47
   2   2  10    1.07    0.47
  -3  -2 -10    0.36    0.49
   3   2  10    0.87    0.47
  -4  -2 -10    1.35    0.58
   4   2  10    0.61    0.48
   6  -3 -10   -0.19    0.53
  -6   3  10   -0.08    0.52
  -6   3  10   -0.34    0.45
   5  -3 -10    1.15    0.57
  -5   3  10    0.10    0.42
  -5   3  10    1.23    0.55
  -4   3  10    0.65    0.63
  -4   3  10    1.66    0.47
   3  -3 -10    0.57    0.46
  -3   3  10    0.07    0.57
   2  -3 -10    1.68    0.48
  -2   3  10   -0.05    0.32
   1  -3 -10   -0.14    0.32
  -1   3  10   -0.06    0.29
   0  -3 -10    0.19    0.36
   0   3  10    0.31    0.44
  -1  -3 -10    6.47    0.84
   1   3  10    5.63    0.79
  -2  -3 -10    0.50    0.44
   2   3  10    1.02    0.50
  -3  -3 -10    0.69    0.51
   3   3  10   -0.07    0.42
  -4  -3 -10    1.67    0.70
   6  -4 -10    0.14    0.52
  -6   4  10   -0.36    0.50
  -6   4  10    0.27    0.47
   5  -4 -10   10.86    1.13
  -5   4  10   10.32    0.91
   4  -4 -10    3.02    0.70
  -4   4  10    3.31    0.56
  -3   4  10   10.51    1.18
   2  -4 -10    0.67    0.47
  -2   4  10    0.31    0.34
  -1   4  10   13.15    1.17
   0  -4 -10    0.57    0.42
   0   4  10    0.15    0.41
  -1  -4 -10   18.58    1.43
   1   4  10   19.39    1.38
  -2  -4 -10    0.58    0.49
   2   4  10   -0.06    0.42
  -3  -4 -10   12.38    1.23
   3   4  10   13.40    1.17
   5  -5 -10    2.68    0.81
  -5   5  10    2.50    0.57
   4  -5 -10   13.41    1.32
  -4   5  10   11.80    0.93
   3  -5 -10    1.25    0.60
   2  -5 -10   17.04    1.37
   1  -5 -10    3.50    0.71
  -1   5  10    2.83    0.67
   0  -5 -10   18.67    1.40
   0   5  10   15.76    1.33
  -1  -5 -10    4.34    0.77
   1   5  10    5.16    0.78
  -2  -5 -10    3.09    0.75
   2   5  10    2.90    0.66
   5  -6 -10    0.74    0.76
  -5   6  10    1.09    0.50
   4  -6 -10    4.82    0.97
  -4   6  10    4.87    0.65
   3  -6 -10   -0.13    0.60
  -3   6  10   -0.13    0.34
   2  -6 -10    8.95    1.11
   1  -6 -10    0.03    0.47
  -1   6  10    0.31    0.48
   0  -6 -10    0.86    0.55
   0   6  10    1.16    0.51
  -1  -6 -10    1.18    0.57
   1   6  10    0.13    0.51
   4  -7 -10    0.26    0.70
  -4   7  10   -0.05    0.39
   3  -7 -10    0.15    0.65
  -3   7  10    1.20    0.44
   2  -7 -10    1.49    0.69
   1  -7 -10    2.34    0.74
  -1   7  10    3.21    0.74
   0  -7 -10    0.48    0.59
   0   7  10    0.24    0.50
  -2  -6  11    9.23    1.24
   0   6 -11    0.30    0.73
   0  -6  11    1.14    0.68
  -1   6 -11   57.02    3.35
   1  -6  11   49.84    3.09
   2  -6  11   -0.58    0.62
   0  -5  11    7.10    1.02
   1  -5  11   37.19    2.40
   2  -5  11    1.11    0.73
   3  -5  11   27.35    2.05
   4   4 -11    2.86    0.61
   4   4 -11    1.32    0.58
  -4  -4  11    2.50    0.77
   3   4 -11    0.21    0.34
  -3  -4  11    1.33    0.66
   2   4 -11    0.20    0.33
  -2  -4  11    0.57    0.62
   1   4 -11   -0.01    0.37
  -1  -4  11    0.66    0.59
   0   4 -11    0.72    0.54
   0  -4  11    2.13    0.73
   1  -4  11    0.19    0.64
   2  -4  11    0.99    0.72
  -3   4 -11    2.96    0.69
   3  -4  11    2.86    0.82
   3  -4  11    5.19    0.87
   4   3 -11   11.21    0.99
   4   3 -11    9.06    1.21
  -4  -3  11   13.69    1.29
   3   3 -11    3.34    0.70
  -3  -3  11    8.36    1.07
   0  -3  11   13.78    1.28
   1  -3  11   34.36    2.28
  -2   3 -11    8.21    0.87
   2  -3  11    5.20    0.91
  -4   3 -11    1.87    0.66
   5   2 -11    1.22    0.64
  -5  -2  11    0.32    0.51
  -5  -2  11    0.51    0.67
   4   2 -11   32.71    2.05
  -4  -2  11   28.96    2.07
   3   2 -11    3.20    0.67
  -3  -2  11    2.17    0.76
  -1  -2  11    8.83    1.08
   0  -2  11   41.55    2.59
   1  -2  11    3.88    0.78
  -4   2 -11    1.58    0.59
   4  -2  11    0.27    0.32
   5   1 -11    7.74    1.07
  -5  -1  11    7.84    1.10
  -5  -1  11    7.45    0.90
   4   1 -11   34.73    2.20
  -4  -1  11   36.28    2.29
   3   1 -11    4.89    0.78
  -3  -1  11    3.52    0.83
  -2  -1  11   14.43    1.29
  -1  -1  11    2.38    0.75
   0  -1  11   12.91    1.21
  -1   1 -11    1.26    0.42
   1  -1  11   -0.04    0.28
  -2   1 -11    8.09    0.86
  -3   1 -11    1.52    0.54
   3  -1  11    0.24    0.32
  -4   1 -11    1.52    0.65
   4  -1  11    0.24    0.44
   5   0 -11   -0.09    0.56
  -5   0  11    0.75    0.63
  -5   0  11    0.55    0.49
  -5   0  11    0.20    0.60
   4   0 -11   -0.20    0.50
  -4   0  11   -0.63    0.57
   3   0 -11    7.37    0.90
  -3   0  11    5.52    0.92
  -2   0  11    4.54    0.82
  -1   0  11    3.06    0.75
   0   0 -11    1.62    0.47
   0   0  11    0.48    0.38
  -1   0 -11    1.17    0.43
   1   0  11   -0.12    0.27
  -2   0 -11    4.93    0.73
  -3   0 -11    2.33    0.64
   3   0  11    1.08    0.52
  -4   0 -11    0.45    0.52
   5  -1 -11    0.18    0.56
  -5   1  11    0.17    0.46
  -5   1  11    0.46    0.56
  -5   1  11   -0.04    0.60
   4  -1 -11   10.45    1.10
  -4   1  11   10.21    1.15
  -3   1  11    7.65    0.99
  -2   1  11   20.09    1.62
   1  -1 -11    0.49    0.35
  -1   1  11    0.21    0.41
  -1  -1 -11    3.13    0.61
   1   1  11    0.29    0.38
  -2  -1 -11   13.76    1.10
   2   1  11    8.42    1.14
  -3  -1 -11    0.14    0.45
   3   1  11    0.06    0.51
   5  -2 -11   16.74    1.34
  -5   2  11   13.97    1.13
  -4   2  11    9.28    1.13
  -3   2  11    4.95    0.87
  -2   2  11   17.47    1.49
   1  -2 -11    5.03    0.68
  -1  -2 -11    5.70    0.77
   1   2  11    2.59    0.65
  -2  -2 -11   14.54    1.24
   2   2  11   13.58    1.30
  -3  -2 -11    0.93    0.57
   3   2  11    0.67    0.57
  -5   3  11   11.05    0.97
  -4   3  11    0.13    0.67
   3  -3 -11    8.69    0.94
  -3   3  11    8.00    1.13
   2  -3 -11    1.28    0.50
  -2   3  11    0.13    0.42
   1  -3 -11    3.02    0.62
   0  -3 -11    1.57    0.53
   0   3  11    0.80    0.46
  -1  -3 -11    0.56    0.49
   1   3  11   -0.03    0.51
  -2  -3 -11    0.28    0.47
   2   3  11    0.46    0.48
  -3  -3 -11    1.24    0.61
  -5   4  11    0.01    0.45
   3  -4 -11    0.46    0.51
  -3   4  11   -0.01    0.64
   2  -4 -11    2.67    0.65
  -2   4  11    0.43    0.43
   1  -4 -11   -0.06    0.40
  -1   4  11   -0.12    0.34
   0  -4 -11    3.76    0.73
   0   4  11    2.63    0.67
  -1  -4 -11    0.41    0.47
   1   4  11    0.11    0.48
  -2  -4 -11    3.28    0.75
   2   4  11    2.74    0.68
   4  -5 -11    8.42    1.14
   3  -5 -11    3.16    0.74
   2  -5 -11   10.61    1.10
   1  -5 -11    3.12    0.73
  -1   5  11    0.90    0.50
   0  -5 -11    8.61    1.07
   0   5  11    9.80    1.06
  -1  -5 -11    0.46    0.52
   1   5  11    0.49    0.54
   3  -6 -11    4.04    0.87
   2  -6 -11    0.60    0.57
   1  -6 -11    2.53    0.71
  -1   6  11    3.30    0.76
   0  -6 -11    0.57    0.55
  -1  -5  12   12.15    1.42
   0  -5  12   32.59    2.25
   1  -5  12    7.18    1.09
  -3  -4  12   25.36    1.98
   0  -4  12   10.09    1.26
   1  -4  12    4.66    0.97
   2  -4  12    2.49    0.84
   3   3 -12    0.59    0.37
  -3  -3  12    0.24    0.62
   2   3 -12    0.29    0.33
  -2  -3  12    1.24    0.74
  -1  -3  12    0.65    0.63
   0  -3  12    5.70    1.01
   1  -3  12    0.13    0.71
   2  -3  12    3.77    0.97
   4   2 -12    0.75    0.59
  -4  -2  12    1.54    0.76
   3   2 -12    4.67    0.80
  -3  -2  12    8.77    1.16
  -2  -2  12    0.89    0.63
  -1  -2  12   29.20    2.08
   0  -2  12   10.87    1.32
   1  -2  12   11.47    1.38
  -2   2 -12   11.22    1.08
   4   1 -12    3.80    0.81
  -4  -1  12    2.78    0.81
  -3  -1  12   36.64    2.42
  -2  -1  12    2.21    0.76
  -1  -1  12   42.53    2.72
   0  -1  12    0.68    0.59
  -2   1 -12    2.29    0.62
   2  -1  12    0.26    0.35
  -3   1 -12   13.66    1.28
   4   0 -12    0.51    0.61
  -4   0  12    0.15    0.71
  -3   0  12    3.40    0.87
  -2   0  12    3.46    0.89
  -1   0  12    4.56    0.95
   0   0  12   -0.06    0.43
  -1   0 -12    5.79    0.81
  -2   0 -12    0.45    0.48
   2   0  12   -0.08    0.35
  -4   1  12    2.59    0.84
  -3   1  12    1.27    0.74
  -2   1  12    8.85    1.22
  -1   1  12    0.65    0.56
   0  -1 -12    2.35    0.57
   0   1  12    0.22    0.40
  -1  -1 -12    2.72    0.62
  -2  -1 -12    4.00    0.75
   2   1  12    0.72    0.46
  -4   2  12   -0.39    0.65
  -3   2  12   16.90    1.61
  -2   2  12    5.77    1.01
   0  -2 -12    0.23    0.40
   0   2  12   -0.10    0.32
  -1  -2 -12   14.90    1.24
  -2  -2 -12    0.29    0.51
   2   2  12    0.44    0.51
  -3   3  12    8.50    1.23
   2  -3 -12    4.56    0.73
  -2   3  12    1.62    0.67
   0  -3 -12    2.64    0.66
   0   3  12    0.58    0.45
  -1  -3 -12    4.85    0.80
   1   3  12    3.24    0.78
   3  -4 -12    0.58    0.56
  -3   4  12    0.78    0.86
   2  -4 -12    3.81    0.75
  -2   4  12    0.59    0.52
   1  -4 -12    0.30    0.51
  -1   4  12    0.45    0.42
   0  -4 -12    4.06    0.79
   2  -5 -12    0.53    0.54
  -1  -3  13    3.69    0.98
  -2  -2  13   -0.58    0.62
  -1  -2  13   -0.02    0.79
   0  -2  13    2.18    0.93
  -3  -1  13   -0.21    0.74
  -2  -1  13   24.18    1.95
  -1  -1  13    1.75    0.81
   1  -1  13    1.11    0.65
  -3   0  13    5.54    1.02
  -1   0  13    1.74    0.83
  -1   0 -13    1.16    0.52
  -3   1  13   -0.15    0.75
  -2   1  13   -0.02    0.85
  -1   1  13    0.97    0.75
   0  -1 -13    1.33    0.54
   0   1  13    0.80    0.54
  -2   2  13    1.16    0.88
  -1   2  13    1.29    0.67
   0  -2 -13    2.17    0.62
   0   0   0    0.00    0.00
;
_shelx_hkl_checksum     1590
_shelx_res_file
;
    s1.res created by SHELXL-2014/7
TITL s1 in P-1
CELL 0.71073   7.0909   9.2120  10.7056  90.989  97.098 101.909
ZERR    2.00   0.0006   0.0008   0.0010   0.003   0.003   0.003
LATT  1
SFAC C H O BR
UNIT 28 20 8 4
TEMP -100
SIZE 0.060 0.070 0.100
L.S. 10
ACTA
BOND $H
EQIV $1 -x+1, -y+2, -z+1
HTAB C9 O2_$1
EQIV $2 -x, -y+2, -z+2
HTAB C12 O1_$2
EQIV $3 x, y-1, z
HTAB C13 O4_$3
FMAP 2
PLAN 20
WGHT    0.105300
FVAR       0.17914
BR1   4    0.283485    0.599757    1.118176    11.00000    0.04399    0.04526 =
         0.04492    0.03049    0.00805    0.00964
BR2   4    0.254344    1.336462    0.340394    11.00000    0.04360    0.02469 =
         0.02581    0.01177    0.00650    0.00936
O1    3   -0.029152    0.766826    1.026023    11.00000    0.03619    0.03688 =
         0.04057    0.01065    0.01933    0.00784
O2    3    0.599762    0.967218    0.808076    11.00000    0.02477    0.03290 =
         0.02882    0.00727    0.01007    0.00590
O3    3    0.272009    0.835992    0.568913    11.00000    0.03447    0.01706 =
         0.02471    0.00237    0.00752    0.00894
O4    3    0.221385    1.426462    0.602110    11.00000    0.03692    0.01896 =
         0.02875    0.00375    0.00712    0.01085
C1    1    0.291006    0.743841    0.996647    11.00000    0.03096    0.02002 =
         0.02544    0.00687    0.00308    0.00289
C2    1    0.110090    0.804752    0.967611    11.00000    0.02691    0.02257 =
         0.02200    0.00359    0.00821    0.00138
C3    1    0.107906    0.908582    0.865894    11.00000    0.02406    0.01947 =
         0.02942    0.00312    0.00468    0.00564
AFIX  43
H3A   2   -0.005379    0.947630    0.844945    11.00000   -1.20000
AFIX   0
C4    1    0.259310    0.951496    0.800415    11.00000    0.02593    0.01554 =
         0.01597    0.00023    0.00455    0.00515
C5    1    0.447509    0.905937    0.844597    11.00000    0.02628    0.02144 =
         0.01968   -0.00099    0.00366    0.00585
C6    1    0.446407    0.791285    0.938069    11.00000    0.02806    0.02626 =
         0.01882    0.00271    0.00067    0.00781
AFIX  43
H6A   2    0.558317    0.750093    0.957228    11.00000   -1.20000
AFIX   0
C7    1    0.253578    1.044806    0.690766    11.00000    0.01578    0.01943 =
         0.02970    0.00373    0.00515    0.00295
C8    1    0.261208    0.982226    0.571460    11.00000    0.01769    0.01500 =
         0.02648    0.00399    0.00418    0.00338
C9    1    0.257474    1.069338    0.467557    11.00000    0.01762    0.01895 =
         0.02282    0.00354    0.00470    0.00379
AFIX  43
H9A   2    0.262421    1.028164    0.386352    11.00000   -1.20000
AFIX   0
C10   1    0.246543    1.216106    0.482464    11.00000    0.01571    0.02502 =
         0.01913    0.00785    0.00239    0.00356
C11   1    0.235236    1.280680    0.598635    11.00000    0.01690    0.01349 =
         0.02839    0.00524    0.00354    0.00476
C12   1    0.237276    1.192934    0.702947    11.00000    0.02104    0.01649 =
         0.02456    0.00112    0.00683    0.00168
AFIX  43
H12A  2    0.227496    1.234023    0.783305    11.00000   -1.20000
AFIX   0
C13   1    0.265910    0.764490    0.447718    11.00000    0.02631    0.01878 =
         0.02665   -0.00371    0.00470    0.00306
AFIX 137
H13A  2    0.265934    0.658985    0.457963    11.00000   -1.50000
H13B  2    0.380075    0.811186    0.408746    11.00000   -1.50000
H13C  2    0.147562    0.774527    0.393775    11.00000   -1.50000
AFIX   0
C14   1    0.212872    1.494643    0.721989    11.00000    0.03490    0.02013 =
         0.03904   -0.00272    0.00772    0.01005
AFIX 137
H14A  2    0.198778    1.597412    0.710875    11.00000   -1.50000
H14B  2    0.332745    1.493778    0.778120    11.00000   -1.50000
H14C  2    0.101269    1.439382    0.758983    11.00000   -1.50000
AFIX   0
HKLF 4
REM  s1 in P-1
REM R1 =  0.0427 for    2180 Fo > 4sig(Fo)  and  0.0533 for all    2714 data
REM    183 parameters refined using      0 restraints
END
WGHT      0.1055      0.0000
REM Highest difference peak  0.674,  deepest hole -1.056,  1-sigma level  0.191
Q1    1   0.4873  1.2274  0.7361  11.00000  0.05    0.67
Q2    1   0.1170  0.7605  0.7625  11.00000  0.05    0.67
Q3    1   0.4166  0.8363  0.6254  11.00000  0.05    0.63
Q4    1  -0.0026  0.8743  0.8020  11.00000  0.05    0.62
Q5    1  -0.0567  0.8012  0.9207  11.00000  0.05    0.61
Q6    1   0.4422  1.5269  0.5195  11.00000  0.05    0.60
Q7    1  -0.0109  0.7754  0.7821  11.00000  0.05    0.60
Q8    1   0.2525  0.9077  0.5541  11.00000  0.05    0.59
Q9    1  -0.1181  0.8264  0.9712  11.00000  0.05    0.58
Q10   1   0.3624  0.7352  0.6433  11.00000  0.05    0.58
Q11   1   0.6449  0.8004  1.0007  11.00000  0.05    0.57
Q12   1  -0.0318  0.5587  1.0353  11.00000  0.05    0.55
Q13   1   0.5000  1.5000  0.5000  10.50000  0.05    0.54
Q14   1   0.1365  1.4979  0.7935  11.00000  0.05    0.54
Q15   1   0.6674  0.8720  1.0013  11.00000  0.05    0.54
Q16   1  -0.0689  0.6796  0.9261  11.00000  0.05    0.53
Q17   1   0.4136  0.8231  1.0251  11.00000  0.05    0.53
Q18   1   0.2859  1.4653  0.4609  11.00000  0.05    0.52
Q19   1   0.2090  1.0256  0.5303  11.00000  0.05    0.51
Q20   1   0.0591  0.8667  0.5433  11.00000  0.05    0.51
;
_shelx_res_checksum     91938
