# Supplementary material for: Crystal structure of 4,4′-di­bromo-2′,5′-dimeth­oxy-[1,1′-biphen­yl]-2,5-dione (BrHBQBr)
Source: Acta Crystallogr E Crystallogr Commun. 2015 Nov 4;71(Pt 12):1454–6. doi: 10.1107/S2056989015020472 (PMC4719812; doi:10.1107/S2056989015020472)
Supplement: Supplementary file 2 [file e-71-01454-Isup2.hkl]

data_I                                                                          
_shelx_title ' s1 in P-1'                                                       
_shelx_refln_list_code          4                                               
_shelx_F_calc_maximum      183.66                                               
_exptl_crystal_F_000       392.00                                               
_reflns_d_resolution_high  0.7935                                               
                                                                                
loop_                                                                           
 _space_group_symop_operation_xyz                                               
 'x, y, z'                                                                      
 '-x, -y, -z'                                                                   
                                                                                
_cell_length_a     7.0909                                                       
_cell_length_b     9.2120                                                       
_cell_length_c    10.7056                                                       
_cell_angle_alpha  90.989                                                       
_cell_angle_beta   97.098                                                       
_cell_angle_gamma 101.909                                                       
                                                                                
_shelx_F_squared_multiplier     1.000                                           
                                                                                
loop_                                                                           
 _refln_index_h                                                                 
 _refln_index_k                                                                 
 _refln_index_l                                                                 
 _refln_F_squared_calc                                                          
 _refln_F_squared_meas                                                          
 _refln_F_squared_sigma                                                         
 _refln_observed_status                                                         
   1   0   0        270.99        125.27         9.35 o                         
   2   0   0      33732.14      31041.29      1000.58 o                         
   3   0   0        944.48        974.16        28.66 o                         
   4   0   0      10681.68      10991.69       252.95 o                         
   5   0   0        678.43        706.40        18.25 o                         
   6   0   0       3290.97       3312.72        64.92 o                         
   7   0   0        536.89        554.06        19.28 o                         
   8   0   0        482.71        429.71        37.08 o                         
  -8   1   0          7.01         11.50         7.17 o                         
  -7   1   0        329.58        322.38        14.31 o                         
  -6   1   0        814.51        818.09        21.22 o                         
  -5   1   0       1308.66       1375.75        31.26 o                         
  -4   1   0       2550.95       2512.85        60.57 o                         
  -3   1   0       2036.72       2142.10        59.13 o                         
  -2   1   0       7149.59       6902.73       264.29 o                         
  -1   1   0         44.50         57.04         3.75 o                         
   0   1   0        334.92        112.80         7.17 o                         
   1   1   0        370.11        377.05        19.01 o                         
   2   1   0       1491.60       1402.68        47.15 o                         
   3   1   0        317.86        360.25        12.97 o                         
   4   1   0        126.22        124.60         6.25 o                         
   5   1   0         64.85         73.80         5.31 o                         
   6   1   0        763.11        777.43        19.20 o                         
   7   1   0        105.14        104.58         9.66 o                         
   8   1   0        103.88         88.19        19.63 o                         
  -8   2   0         57.17         58.42         8.84 o                         
  -7   2   0        164.53        170.13        10.94 o                         
  -6   2   0         10.89          7.33         5.02 o                         
  -5   2   0        193.67        189.49         8.94 o                         
  -4   2   0         39.62         43.17         5.37 o                         
  -3   2   0          3.21          6.50         2.93 o                         
  -2   2   0        705.17        730.55        21.58 o                         
  -1   2   0       1325.16       1482.96        71.36 o                         
   0   2   0        411.66        403.23        23.99 o                         
   1   2   0          3.47         -3.12         3.12 o                         
   2   2   0        599.53        623.95        19.35 o                         
   3   2   0          2.38          1.58         2.66 o                         
   4   2   0       1295.20       1339.00        27.24 o                         
   5   2   0        199.27        208.26         8.40 o                         
   6   2   0        100.92        107.64         7.88 o                         
   7   2   0         70.71         79.53         9.19 o                         
   8   2   0        161.26        160.23        18.19 o                         
  -8   3   0         42.39         33.60         8.22 o                         
  -7   3   0         59.77         58.70         7.86 o                         
  -6   3   0         74.20         76.09         7.31 o                         
  -5   3   0        495.38        492.58        15.79 o                         
  -4   3   0        145.19        165.61         9.34 o                         
  -3   3   0       1546.86       1598.04        45.63 o                         
  -2   3   0       3147.30       3273.33       108.28 o                         
  -1   3   0       2345.43       2524.02        84.15 o                         
   0   3   0       2609.38       1029.25        52.35 o                         
   1   3   0        249.14        242.45        11.77 o                         
   2   3   0       3615.92       3997.96       124.87 o                         
   3   3   0          3.70          3.34         3.24 o                         
   4   3   0       2692.66       2885.82        55.22 o                         
   5   3   0         20.87         27.31         5.28 o                         
   6   3   0        883.69        930.84        27.10 o                         
   7   3   0         64.59         64.64        10.44 o                         
  -8   4   0        149.70        132.84        12.95 o                         
  -7   4   0        829.92        785.21        28.09 o                         
  -6   4   0        116.71        107.35         9.78 o                         
  -5   4   0       2956.70       2773.37        75.86 o                         
  -4   4   0          4.38         -0.04         3.64 o                         
  -3   4   0       2967.45       2792.14       114.52 o                         
  -2   4   0        225.65        166.84        10.91 o                         
  -1   4   0       5915.10       6071.32       198.40 o                         
   0   4   0        497.53        350.56        31.07 o                         
   1   4   0       2826.96       2933.69        99.45 o                         
   2   4   0       2958.22       3001.99       130.41 o                         
   3   4   0        709.43        758.59        18.83 o                         
   4   4   0        785.13        791.34        20.27 o                         
   5   4   0          4.40         -6.27         6.27 o                         
   6   4   0        306.08        299.51        16.72 o                         
   7   4   0         16.71         10.88         9.19 o                         
  -8   5   0         11.44          2.96        11.24 o                         
  -7   5   0        568.13        524.38        22.00 o                         
  -6   5   0         79.62         73.03         8.62 o                         
  -5   5   0       1023.13        965.01        30.55 o                         
  -4   5   0         45.06         53.42         6.36 o                         
  -3   5   0       2794.79       2750.72        74.09 o                         
  -2   5   0        484.42        514.50        22.98 o                         
  -1   5   0        914.37        958.34        37.33 o                         
   0   5   0       1666.02       1586.74       109.29 o                         
   1   5   0        242.83        217.31        10.88 o                         
   2   5   0        514.48        583.25        17.22 o                         
   3   5   0         49.50         53.98         6.07 o                         
   4   5   0        234.79        221.82        17.15 o                         
   5   5   0          0.35         -5.26         7.34 o                         
   6   5   0        137.53        113.70        12.45 o                         
  -8   6   0         83.24         83.49        16.14 o                         
  -7   6   0        129.50        129.38        12.21 o                         
  -6   6   0          0.75         -0.77         6.04 o                         
  -5   6   0         99.35         99.04        11.30 o                         
  -4   6   0          1.54         -4.33         4.33 o                         
  -3   6   0          2.72          7.30         4.95 o                         
  -2   6   0        219.98        215.64        20.86 o                         
  -1   6   0        179.94        181.38        14.25 o                         
   0   6   0          5.58          6.44         4.65 o                         
   1   6   0        137.23        113.11        13.07 o                         
   2   6   0        185.53        199.87        11.51 o                         
   3   6   0        242.86        264.22        14.59 o                         
   4   6   0        145.26        156.96        12.71 o                         
   5   6   0         73.83         69.34        10.61 o                         
   6   6   0        205.51        199.08        15.96 o                         
  -8   7   0          0.23          4.99        16.83 o                         
  -7   7   0        209.49        202.66        15.91 o                         
  -6   7   0          3.58         -2.35         6.72 o                         
  -5   7   0        562.08        569.90        22.32 o                         
  -4   7   0          4.53         -0.33         6.97 o                         
  -3   7   0       1089.92       1112.44        35.06 o                         
  -2   7   0         83.97        100.41        11.00 o                         
  -1   7   0       2501.69       2692.72       294.78 o                         
   0   7   0        592.20        642.84        35.69 o                         
   1   7   0       2520.07       1643.85        61.96 o                         
   2   7   0        385.17        361.88        21.78 o                         
   3   7   0        959.28       1041.84        43.94 o                         
   4   7   0        278.43        316.28        17.82 o                         
   5   7   0        232.90        227.98        16.93 o                         
  -7   8   0        198.21        176.56        14.91 o                         
  -6   8   0        555.80        525.52        28.54 o                         
  -5   8   0        796.42        743.37        27.60 o                         
  -4   8   0        983.98        999.91        33.68 o                         
  -3   8   0       3450.56       3648.72        99.97 o                         
  -2   8   0        349.78        341.66        29.20 o                         
  -1   8   0       1986.25       2025.61       328.75 o                         
   0   8   0        123.83        145.93        12.88 o                         
   1   8   0       1397.00       1442.34        57.37 o                         
   2   8   0          2.96         -1.42        10.26 o                         
   3   8   0        897.83        858.19        80.86 o                         
   4   8   0         99.81         96.99        15.70 o                         
  -6   9   0        243.86        264.87        17.24 o                         
  -5   9   0         44.98         33.34         9.48 o                         
  -4   9   0        112.71        139.17        13.03 o                         
  -3   9   0         16.26          1.97         7.87 o                         
  -2   9   0         11.37         24.00         9.48 o                         
  -1   9   0         76.90         77.39        19.34 o                         
   0   9   0         49.25         44.27        42.53 o                         
   1   9   0          4.92          4.39         7.91 o                         
   2   9   0          7.99         -8.64        14.65 o                         
   3   9   0        185.05        148.25        44.87 o                         
  -5  10   0         22.85         27.74        10.41 o                         
  -4  10   0         51.95         47.95        11.31 o                         
  -3  10   0        136.72        181.05        16.11 o                         
  -2  10   0         53.43         46.01        10.86 o                         
  -1  10   0        198.63        219.11       107.51 o                         
   0  10   0          0.22         -5.31         9.50 o                         
   1  10   0        175.23         31.16        15.89 o                         
   2  10   0         37.77         13.98        34.59 o                         
  -4  11   0        263.52        295.92        21.00 o                         
  -3  11   0         55.53         85.33        14.21 o                         
  -2  11   0        229.44        284.67        23.69 o                         
  -1  11   0        251.52        239.57        66.22 o                         
   0  11   0        165.58         53.91        19.01 o                         
   0 -11   1        293.14        381.10        38.33 o                         
   1 -11   1        234.03        304.13        35.52 o                         
   2 -11   1        352.51        377.41        52.19 o                         
   3 -11   1        435.75        529.27        34.93 o                         
   4 -11   1        299.62        284.52        20.74 o                         
  -1 -10   1         25.86         23.32        12.55 o                         
   1 -10   1         27.70         36.65        29.29 o                         
   2 -10   1        448.73        471.10        43.69 o                         
   3 -10   1        152.71        185.09        16.15 o                         
   4 -10   1        155.38        162.87        15.27 o                         
   5 -10   1         52.15         57.41        11.74 o                         
  -4  -9   1         36.31         52.04        21.50 o                         
  -3  -9   1        192.84        154.39        19.01 o                         
  -2  -9   1        106.51         89.52        37.92 o                         
  -1  -9   1          3.54          7.01         8.16 o                         
   0  -9   1         35.39         30.27        20.10 o                         
   1  -9   1          4.47          4.07         7.93 o                         
   2  -9   1         43.92         47.73        10.18 o                         
   3  -9   1        308.97        354.53        18.89 o                         
   4  -9   1          0.46         -7.45         7.45 o                         
   5  -9   1          1.94         -4.18         7.81 o                         
   6  -9   1         42.75         30.49        14.70 o                         
  -5  -8   1         13.98         17.62        13.44 o                         
  -4  -8   1          1.63          7.62         9.28 o                         
  -3  -8   1          0.00          0.68         9.66 o                         
  -2  -8   1        104.14        101.49        14.20 o                         
  -1  -8   1          0.03         -2.55         6.98 o                         
   0  -8   1        431.46        515.84        74.48 o                         
   1  -8   1         10.58          7.36         7.67 o                         
   2  -8   1        429.73        466.38        26.40 o                         
   3  -8   1         24.70         27.89         8.10 o                         
   4  -8   1        601.75        614.98        24.03 o                         
   5  -8   1        333.73        345.10        20.01 o                         
   6  -8   1        213.64        186.78        14.22 o                         
   7  -8   1        167.54        156.99        19.90 o                         
  -5  -7   1        157.02        148.47        14.24 o                         
  -4  -7   1        326.54        351.81        18.21 o                         
  -3  -7   1       1013.34       1090.72        35.58 o                         
  -2  -7   1       1467.23       1530.49        57.23 o                         
  -1  -7   1        742.28        613.22        99.87 o                         
   0  -7   1       2159.84       2173.06        79.93 o                         
   1  -7   1         67.31         82.60        12.26 o                         
   2  -7   1       4928.23       5345.14       179.34 o                         
   3  -7   1          7.66         13.90         6.19 o                         
   4  -7   1       2300.63       2289.32        64.75 o                         
   5  -7   1        114.58        125.94        10.84 o                         
   6  -7   1        907.66        866.08        31.83 o                         
   7  -7   1        120.83        128.99        17.43 o                         
  -6  -6   1          1.25         -6.52         8.81 o                         
  -5  -6   1        954.22        965.89        36.48 o                         
  -4  -6   1        633.55        640.86        24.35 o                         
  -3  -6   1        975.13       1014.53        32.47 o                         
  -2  -6   1       1100.48       1115.23        34.31 o                         
  -1  -6   1        827.69        895.85        29.13 o                         
   0  -6   1       2421.14       2209.19       162.97 o                         
   1  -6   1        701.54        781.91        34.58 o                         
   2  -6   1       1441.65       1480.60        73.54 o                         
   3  -6   1         66.23         83.07         7.90 o                         
   4  -6   1        845.43        824.81        26.84 o                         
   5  -6   1         53.31         61.45         7.88 o                         
   6  -6   1        238.90        223.76        13.91 o                         
   7  -6   1         17.06          6.41        14.65 o                         
   8  -6   1          2.20         -3.64        12.22 o                         
  -7  -5   1        114.79        133.37        19.94 o                         
  -6  -5   1          8.02          4.66         8.49 o                         
  -5  -5   1        159.44        166.88        11.54 o                         
  -4  -5   1         53.93         54.95         7.26 o                         
  -3  -5   1        221.17        222.32        12.59 o                         
  -2  -5   1         51.10         66.50         5.83 o                         
  -1  -5   1          2.48          1.56         2.55 o                         
   0  -5   1          1.00          0.43         4.26 o                         
   1  -5   1        390.74        502.11        26.39 o                         
   2  -5   1       1275.97       1425.74        51.65 o                         
   3  -5   1        153.08        167.81        12.02 o                         
   4  -5   1        603.76        611.60        20.74 o                         
   5  -5   1          0.02         -1.15         4.65 o                         
   6  -5   1        510.01        477.88        19.12 o                         
   7  -5   1          8.07          6.74         9.71 o                         
   8  -5   1        111.35         82.06        15.50 o                         
  -7  -4   1          8.84          6.03         9.50 o                         
  -6  -4   1         12.75         10.80         7.89 o                         
  -5  -4   1         24.02         19.67         6.04 o                         
  -4  -4   1         88.60         83.95         7.54 o                         
  -3  -4   1       1263.53       1331.70        29.84 o                         
  -2  -4   1        293.17        317.20        10.65 o                         
  -1  -4   1       1757.30       1854.56        64.64 o                         
   0  -4   1       4499.47       4569.16       216.88 o                         
   1  -4   1       2197.80       2409.77        81.63 o                         
   2  -4   1       1320.10       1329.60        47.25 o                         
   3  -4   1        966.01        927.93        28.90 o                         
   4  -4   1       1825.45       1759.27        51.38 o                         
   5  -4   1        394.98        385.55        13.59 o                         
   6  -4   1        926.44        901.65        26.06 o                         
   7  -4   1          0.93          2.72         7.15 o                         
   8  -4   1        150.33        131.90        14.40 o                         
  -7  -3   1        219.62        214.63        16.10 o                         
  -6  -3   1         29.55         27.62         6.22 o                         
  -5  -3   1       2043.07       2041.58        45.14 o                         
  -4  -3   1          3.67          7.09         3.24 o                         
  -3  -3   1       3337.64       3306.16        62.03 o                         
  -2  -3   1        206.29        235.23        11.03 o                         
  -1  -3   1      10646.36      11138.31       362.91 o                         
   1  -3   1      14611.60      15478.75       496.76 o                         
   2  -3   1       2065.50       1991.01        55.05 o                         
   3  -3   1       3143.38       3185.74        87.01 o                         
   4  -3   1       2021.81       1967.36        56.36 o                         
   5  -3   1        820.68        805.34        22.62 o                         
   6  -3   1        511.43        531.58        17.80 o                         
   7  -3   1         68.84         64.45        10.13 o                         
   8  -3   1        197.75        179.07        15.40 o                         
  -8  -2   1        109.09        113.06        11.56 o                         
  -7  -2   1        370.12        405.62        15.39 o                         
  -6  -2   1         31.27         25.47         7.38 o                         
  -5  -2   1       2101.77       2191.23        48.09 o                         
  -4  -2   1        348.72        381.91        10.32 o                         
  -3  -2   1       7955.13       8025.81       185.08 o                         
  -2  -2   1        408.20        439.47        12.38 o                         
  -1  -2   1      13762.18      15180.65       601.41 o                         
   0  -2   1       1372.96       1476.73        69.49 o                         
   1  -2   1       4813.75       5038.91       133.13 o                         
   2  -2   1       1279.16       1315.84        37.06 o                         
   3  -2   1       5088.25       5478.21       146.38 o                         
   4  -2   1        381.91        395.30        15.26 o                         
   5  -2   1        223.86        226.96         9.94 o                         
   6  -2   1        158.16        158.97         9.47 o                         
   7  -2   1          1.23          2.68         7.19 o                         
   8  -2   1         23.55         26.61         9.91 o                         
  -8  -1   1         13.83          6.39         8.87 o                         
  -7  -1   1        177.42        185.59        12.11 o                         
  -6  -1   1          7.72          4.18         3.82 o                         
  -5  -1   1        247.84        274.28         9.20 o                         
  -4  -1   1        875.25        946.38        22.57 o                         
  -3  -1   1        645.52        659.95        15.89 o                         
  -2  -1   1       1339.50       1322.05        31.47 o                         
   0  -1   1         23.82         23.06         2.80 o                         
   1  -1   1        155.74        176.39         8.04 o                         
   2  -1   1        994.89       1057.74        45.58 o                         
   3  -1   1       1559.17       1673.76        47.24 o                         
   4  -1   1        192.81        189.55         8.26 o                         
   5  -1   1        643.41        635.61        19.53 o                         
   6  -1   1        354.42        350.37        13.72 o                         
   7  -1   1         52.75         59.77         9.62 o                         
   8  -1   1        170.46        173.36        18.06 o                         
  -8   0   1          1.01          9.15         8.74 o                         
  -7   0   1         25.63         20.07         8.78 o                         
  -6   0   1         30.64         33.21         4.93 o                         
  -5   0   1         18.16         22.17         3.74 o                         
  -4   0   1         64.13         80.84         5.57 o                         
  -3   0   1        159.59        131.54         8.26 o                         
  -2   0   1       1530.15       1644.35        66.22 o                         
  -1   0   1        899.41       1036.42        48.61 o                         
   0   0   1         53.82         54.84         3.74 o                         
   1   0   1       1334.47        478.95        24.31 o                         
   3   0   1       2828.39       2735.59        65.15 o                         
   4   0   1       3127.26       3197.17        68.58 o                         
   5   0   1        950.50        941.87        21.08 o                         
   6   0   1        975.64        935.90        20.38 o                         
   7   0   1        436.09        454.36        15.66 o                         
  -8   1   1        133.47        132.47        12.84 o                         
  -7   1   1        133.81        141.29        10.12 o                         
  -6   1   1       2697.73       2657.83        63.99 o                         
  -5   1   1       1044.55       1060.14        28.55 o                         
  -4   1   1       2885.89       2860.20        68.32 o                         
  -3   1   1       5041.69       5116.71       136.31 o                         
  -2   1   1       3098.43       3086.75       152.07 o                         
  -1   1   1      16430.35      16126.21       732.29 o                         
   1   1   1      23558.40      18240.81       832.94 o                         
   2   1   1        480.99        523.51        28.36 o                         
   3   1   1       9087.67       9101.17       297.47 o                         
   4   1   1         16.12         10.50         3.32 o                         
   5   1   1       3655.01       3790.49        72.73 o                         
   6   1   1        489.14        511.68        13.58 o                         
   7   1   1        926.01        899.83        31.50 o                         
  -8   2   1        825.38        862.85        56.09 o                         
  -7   2   1         70.50         74.65         8.26 o                         
  -6   2   1        771.61        742.61        22.10 o                         
  -5   2   1        389.88        369.70        12.83 o                         
  -4   2   1       2275.00       2241.37        62.85 o                         
  -3   2   1       1583.28       1574.43        54.75 o                         
  -2   2   1       7389.01       7725.82       502.32 o                         
  -1   2   1       1546.44       1621.32        79.46 o                         
   0   2   1        190.74        195.07        15.89 o                         
   1   2   1       1760.16       1884.94        89.43 o                         
   2   2   1        111.02        111.79         6.22 o                         
   3   2   1        449.14        446.33        13.28 o                         
   4   2   1          0.09         -0.31         1.99 o                         
   5   2   1          0.98          0.93         3.56 o                         
   6   2   1         48.31         54.39         5.99 o                         
   7   2   1         56.72         48.32         9.77 o                         
   8   2   1          0.64          3.74        18.07 o                         
  -8   3   1        255.06        238.70        16.40 o                         
  -7   3   1         22.18         11.64         7.10 o                         
  -6   3   1        381.02        369.95        16.44 o                         
  -5   3   1         18.09         10.46         4.56 o                         
  -4   3   1        291.49        289.53        15.41 o                         
  -3   3   1        115.90        141.22         9.88 o                         
  -2   3   1        843.77        868.10        34.90 o                         
  -1   3   1        197.30        201.45        16.52 o                         
   0   3   1        217.06        201.61        18.70 o                         
   1   3   1       1074.57       1112.83        39.88 o                         
   2   3   1        183.84        201.65         9.43 o                         
   3   3   1        678.09        712.01        23.27 o                         
   4   3   1        206.85        218.77         8.86 o                         
   5   3   1        365.72        385.20        14.50 o                         
   6   3   1         20.36         18.57         7.63 o                         
   7   3   1        168.10        165.21        20.04 o                         
  -8   4   1        227.33        236.11        16.43 o                         
  -7   4   1         12.56         10.55         7.04 o                         
  -6   4   1        873.83        834.24        28.14 o                         
  -5   4   1        230.08        219.80        11.52 o                         
  -4   4   1       2709.92       2712.88        93.51 o                         
  -3   4   1       2864.48       2923.45        99.23 o                         
  -2   4   1       5232.21       5403.86       177.67 o                         
  -1   4   1       1996.86       2106.50        72.69 o                         
   0   4   1       5901.46       6089.60       290.58 o                         
   1   4   1       3988.51       4096.11       153.31 o                         
   2   4   1       3194.02       3321.60       112.88 o                         
   3   4   1       3213.25       3331.70       114.39 o                         
   4   4   1        238.32        238.45        12.58 o                         
   5   4   1       1310.96       1409.30        42.21 o                         
   6   4   1        214.94        188.26        14.06 o                         
   7   4   1        267.12        270.64        19.47 o                         
  -8   5   1        229.60        205.28        16.03 o                         
  -7   5   1        145.48        130.78        12.10 o                         
  -6   5   1        671.39        650.64        30.26 o                         
  -5   5   1        218.04        224.71        12.44 o                         
  -4   5   1       3042.13       2901.47        78.61 o                         
  -3   5   1        508.23        531.07        18.64 o                         
  -2   5   1       4078.42       4090.23       137.09 o                         
  -1   5   1        174.59        147.05        18.70 o                         
   0   5   1       3570.01       3796.50       231.10 o                         
   1   5   1         54.23         30.53         9.98 o                         
   2   5   1       1357.47        821.41        45.18 o                         
   3   5   1         40.31         38.23         5.44 o                         
   4   5   1        482.07        487.92        19.64 o                         
   5   5   1        101.63        105.49        10.97 o                         
   6   5   1         41.18         38.98         9.82 o                         
  -8   6   1        101.51         80.08        15.95 o                         
  -7   6   1        293.41        267.71        15.97 o                         
  -6   6   1        833.86        751.11        26.94 o                         
  -5   6   1        209.79        192.03        12.14 o                         
  -4   6   1       1361.73       1353.93        45.02 o                         
  -3   6   1         64.03         63.55         7.30 o                         
  -2   6   1       1009.17       1029.19        32.33 o                         
  -1   6   1         18.53         16.12         4.05 o                         
   0   6   1       1749.79       1993.90        58.27 o                         
   1   6   1         35.62         43.37         8.95 o                         
   2   6   1        129.81        139.84        19.16 o                         
   3   6   1        156.04        175.58        12.51 o                         
   4   6   1          9.85          7.33         7.33 o                         
   5   6   1          0.31         -7.48         7.86 o                         
   6   6   1          1.97          5.54         9.51 o                         
  -8   7   1          3.48         -4.90        10.33 o                         
  -7   7   1         15.57          3.04        13.61 o                         
  -6   7   1         14.55         20.14         7.56 o                         
  -5   7   1         61.06         62.88        12.18 o                         
  -4   7   1         35.68         30.31         7.01 o                         
  -3   7   1         26.56         36.03         7.09 o                         
  -2   7   1         13.58         17.81         6.45 o                         
  -1   7   1          1.47         -1.86         4.92 o                         
   0   7   1       1003.04       1131.83        40.46 o                         
   1   7   1         19.71         12.73         5.77 o                         
   2   7   1        423.40        222.18        28.05 o                         
   3   7   1        212.59        229.09        19.39 o                         
   4   7   1        126.27        146.62        16.99 o                         
   5   7   1         76.65         91.20        15.89 o                         
  -7   8   1          3.59         15.51         9.37 o                         
  -6   8   1        500.61        440.77        20.46 o                         
  -5   8   1         20.93         19.64         8.20 o                         
  -4   8   1        966.85        936.45        32.01 o                         
  -3   8   1        101.60        119.17        11.04 o                         
  -2   8   1       1716.56       1660.27        62.58 o                         
  -1   8   1         18.59          9.27         6.24 o                         
   0   8   1       1960.75       2196.63       117.87 o                         
   1   8   1         60.70         47.76        19.37 o                         
   3   8   1         27.48         33.28        15.11 o                         
   4   8   1        655.01        622.73        73.23 o                         
  -6   9   1        150.59        160.24        14.63 o                         
  -5   9   1        891.91        829.47        31.16 o                         
  -4   9   1        509.37        507.05        22.97 o                         
  -3   9   1       1261.82       1284.56        42.33 o                         
  -2   9   1       1533.77       1481.82       111.30 o                         
  -1   9   1       1375.03       1458.07        59.45 o                         
   3   9   1         88.18         59.85        14.86 o                         
  -5  10   1        405.98        448.22        22.85 o                         
  -4  10   1         70.21         97.61        12.79 o                         
  -3  10   1         72.47        108.98        13.08 o                         
  -2  10   1          3.08          7.83         9.09 o                         
  -1  10   1        107.53        121.65        23.03 o                         
   0  10   1         23.07         11.84        11.84 o                         
   1  10   1         65.33          0.93        10.91 o                         
   2  10   1         10.56         -4.81        10.03 o                         
  -4  11   1         77.31         92.94        14.01 o                         
  -3  11   1         57.34         56.63        12.92 o                         
  -2  11   1        214.87        263.66        20.29 o                         
  -1  11   1          2.85         14.65        18.39 o                         
   0  11   1        186.38         94.42        22.44 o                         
   0 -11   2        210.96        257.39        34.59 o                         
   1 -11   2         41.05         41.11        20.25 o                         
   2 -11   2        299.25        313.66        40.51 o                         
   3 -11   2         56.60         60.40        16.01 o                         
  -2 -10   2          1.14          1.83        10.33 o                         
  -1 -10   2        700.57        747.82        38.53 o                         
   0 -10   2         55.12         60.55        35.21 o                         
   2 -10   2        303.93        326.50        83.36 o                         
   3 -10   2       1172.92       1285.84        44.16 o                         
   4 -10   2        375.43        401.10        22.01 o                         
   5 -10   2        374.10        372.14        20.86 o                         
  -4  -9   2         41.06         35.52        20.25 o                         
  -3  -9   2        468.60        451.37        28.94 o                         
  -2  -9   2         14.90         -4.97         9.25 o                         
  -1  -9   2       1067.42       1052.29        63.41 o                         
   0  -9   2         15.79         13.91        10.85 o                         
   2  -9   2          0.10          9.36         8.46 o                         
   3  -9   2        258.70        275.35        18.02 o                         
   4  -9   2         49.76         45.40        12.80 o                         
   5  -9   2        445.50        438.94        21.17 o                         
   6  -9   2         34.10         19.27        14.00 o                         
  -5  -8   2        168.12        151.80        20.18 o                         
  -4  -8   2        396.88        404.68        20.85 o                         
  -3  -8   2          4.54          0.51         5.73 o                         
  -2  -8   2        350.19        338.08        21.92 o                         
  -1  -8   2        145.17        101.83        16.44 o                         
   0  -8   2         53.50         38.38        10.42 o                         
   1  -8   2         13.11          8.09        11.02 o                         
   2  -8   2         56.69         43.65         8.68 o                         
   3  -8   2          0.43         -0.23         7.13 o                         
   4  -8   2        103.35        101.48        10.84 o                         
   5  -8   2        153.25        161.07        12.96 o                         
   6  -8   2         32.74         29.04        11.90 o                         
   7  -8   2         44.71         15.68        25.55 o                         
  -5  -7   2        388.35        358.62        19.44 o                         
  -4  -7   2         10.32          8.17         4.75 o                         
  -3  -7   2        187.11        202.78        14.19 o                         
  -2  -7   2        237.71        264.43        20.17 o                         
  -1  -7   2       2285.93       2214.63        78.04 o                         
   0  -7   2        107.88         92.90        15.06 o                         
   1  -7   2       4533.22       5068.41       308.20 o                         
   2  -7   2        208.90        231.88        17.37 o                         
   3  -7   2       2071.38       2224.07        62.75 o                         
   4  -7   2          8.47         -1.17         5.77 o                         
   5  -7   2       1864.35       1809.91        53.21 o                         
   6  -7   2        101.55        103.49        15.25 o                         
   7  -7   2        606.99        544.38        31.30 o                         
  -6  -6   2        124.72        128.37        13.64 o                         
  -5  -6   2         61.56         55.70         8.25 o                         
  -4  -6   2       1743.43       1745.16        51.38 o                         
  -3  -6   2        884.55        948.57        36.14 o                         
  -2  -6   2       2063.71       2097.26        58.09 o                         
  -1  -6   2       1763.97       1943.62        66.37 o                         
   0  -6   2       2549.50       1300.10       100.65 o                         
   1  -6   2       1699.93       1865.49       116.38 o                         
   2  -6   2       1676.38       1759.77        63.89 o                         
   3  -6   2       4566.29       4693.19       123.21 o                         
   4  -6   2        314.31        310.78        14.14 o                         
   5  -6   2        884.90        868.81        28.75 o                         
   6  -6   2         45.94         36.17        10.51 o                         
   7  -6   2        144.87        165.16        29.29 o                         
   8  -6   2          5.08         16.21        12.82 o                         
  -7  -5   2          1.51         -0.64        11.75 o                         
  -6  -5   2       1308.03       1319.59        37.38 o                         
  -5  -5   2          5.72         13.34         6.80 o                         
  -4  -5   2       2143.72       2156.06        53.17 o                         
  -3  -5   2        378.67        366.64        16.86 o                         
  -2  -5   2       4687.09       4854.96       124.26 o                         
  -1  -5   2       1644.24       1734.44        41.54 o                         
   0  -5   2       7029.13       7513.88       348.69 o                         
   1  -5   2       2359.39       2539.78        77.97 o                         
   2  -5   2       1024.06       1125.75        42.08 o                         
   3  -5   2        541.23        550.45        20.09 o                         
   4  -5   2        566.89        577.07        17.65 o                         
   5  -5   2        198.52        195.16         9.95 o                         
   6  -5   2         47.78         40.65         8.74 o                         
   7  -5   2         94.26         74.39        11.19 o                         
   8  -5   2          1.02          3.59         9.66 o                         
  -7  -4   2          1.43         -1.08         8.65 o                         
  -6  -4   2        332.82        335.10        15.46 o                         
  -5  -4   2         54.30         48.17         7.44 o                         
  -4  -4   2        309.59        282.62        12.67 o                         
  -3  -4   2        396.55        416.46        15.20 o                         
  -2  -4   2        247.15        258.38         9.76 o                         
  -1  -4   2         30.51         32.13         5.84 o                         
   0  -4   2        357.65        463.24        29.45 o                         
   1  -4   2         25.96         22.63         5.17 o                         
   2  -4   2          8.94          5.41         3.54 o                         
   3  -4   2        405.77        423.53        16.00 o                         
   4  -4   2        532.89        537.01        20.01 o                         
   5  -4   2        673.37        650.51        23.84 o                         
   6  -4   2        271.41        257.66        15.28 o                         
   7  -4   2        669.16        631.76        28.09 o                         
   8  -4   2          9.64          4.48         9.38 o                         
  -7  -3   2         53.32         48.72         8.01 o                         
  -6  -3   2        368.09        354.36        13.74 o                         
  -5  -3   2         71.64         73.31         6.83 o                         
  -4  -3   2        848.10        855.06        21.36 o                         
  -3  -3   2        190.34        213.63         6.94 o                         
  -2  -3   2       2550.64       2649.96        72.64 o                         
  -1  -3   2        442.67        407.90        32.72 o                         
   1  -3   2       3415.44       3778.89       101.53 o                         
   2  -3   2       4808.66       4983.81       133.25 o                         
   3  -3   2       6215.55       6378.82       170.61 o                         
   4  -3   2       1541.30       1527.38        45.31 o                         
   5  -3   2       2327.85       2325.38        67.27 o                         
   6  -3   2        203.21        236.20        14.48 o                         
   7  -3   2        969.76        939.08        34.12 o                         
   8  -3   2         77.75         74.27        11.98 o                         
  -8  -2   2         99.06         83.86         9.68 o                         
  -7  -2   2         98.20        107.78        10.59 o                         
  -6  -2   2        484.26        479.03        18.01 o                         
  -5  -2   2        453.06        473.87        16.53 o                         
  -4  -2   2       1276.53       1207.58        27.74 o                         
  -3  -2   2         77.91         84.82         4.28 o                         
  -2  -2   2       5773.93       5829.13       119.97 o                         
  -1  -2   2        348.30        409.77        24.62 o                         
   0  -2   2       3251.13       3469.98       112.82 o                         
   1  -2   2       3321.44       3535.29        94.63 o                         
   2  -2   2       3469.94       3643.61        98.10 o                         
   3  -2   2        507.24        479.75        16.63 o                         
   4  -2   2       1410.26       1475.57        33.45 o                         
   5  -2   2       1345.14       1389.22        36.61 o                         
   6  -2   2        328.76        370.66        17.57 o                         
   7  -2   2        355.98        336.20        18.05 o                         
   8  -2   2          5.96          1.99         8.72 o                         
  -8  -1   2         11.29         17.49         9.53 o                         
  -7  -1   2        815.71        800.28        25.94 o                         
  -6  -1   2        186.55        180.25        10.94 o                         
  -5  -1   2        542.71        564.01        15.87 o                         
  -4  -1   2       1429.48       1440.26        29.21 o                         
  -3  -1   2       2301.61       2365.34        50.28 o                         
  -2  -1   2       1361.00       1420.90        54.85 o                         
  -1  -1   2        928.72       1005.98        34.70 o                         
   0  -1   2       1178.83       1318.74        62.01 o                         
   1  -1   2          7.23          9.97         4.05 o                         
   2  -1   2       3024.76       3376.94       155.49 o                         
   3  -1   2        322.57        321.39        10.28 o                         
   4  -1   2        385.35        429.15        12.30 o                         
   5  -1   2         32.16         33.57         4.66 o                         
   6  -1   2         37.48         30.79         6.12 o                         
   7  -1   2          7.06          5.06         7.48 o                         
   8  -1   2         15.79         14.30        12.51 o                         
  -8   0   2         51.06         51.08        10.52 o                         
  -7   0   2        159.65        148.46        12.52 o                         
  -6   0   2          1.18         -0.71         2.83 o                         
  -5   0   2        355.13        327.20        11.11 o                         
  -4   0   2        420.36        448.82        12.53 o                         
  -3   0   2        186.74        208.66        13.01 o                         
  -2   0   2        220.32        258.19        15.90 o                         
  -1   0   2       1700.02       1147.67        55.78 o                         
   0   0   2        306.26        370.19        19.32 o                         
   3   0   2       1228.28       1340.73        38.53 o                         
   4   0   2        180.39        185.20        10.11 o                         
   5   0   2         25.36         35.93         4.83 o                         
   6   0   2         77.45         86.44         7.35 o                         
   7   0   2          2.55         -1.08         7.33 o                         
   8   0   2         82.92         92.55        23.68 o                         
  -8   1   2         28.05         19.52         8.85 o                         
  -7   1   2        157.74        165.81        12.94 o                         
  -6   1   2        153.97        149.97        10.78 o                         
  -5   1   2       1108.52       1136.99        29.77 o                         
  -4   1   2       1259.66       1323.71        38.98 o                         
  -3   1   2       3451.50       3617.30       119.64 o                         
  -2   1   2       5276.96       5438.29       188.21 o                         
  -1   1   2       3952.70       2676.12       127.14 o                         
   0   1   2       3399.05       3442.69       159.23 o                         
   1   1   2       6315.01       3764.58       174.50 o                         
   2   1   2       6593.14       6408.60       213.29 o                         
   3   1   2          0.72          0.15         2.21 o                         
   4   1   2       3501.62       3469.51        74.20 o                         
   5   1   2        105.55        115.77         8.02 o                         
   6   1   2       1204.12       1281.32        36.69 o                         
   7   1   2         85.38         83.42        11.58 o                         
  -8   2   2          7.41          8.82         9.79 o                         
  -7   2   2       1170.36       1149.80        37.20 o                         
  -6   2   2        382.46        352.57        15.88 o                         
  -5   2   2       3095.25       2957.14        79.95 o                         
  -4   2   2        774.10        748.08        29.84 o                         
  -3   2   2       5162.23       5207.26       170.98 o                         
  -2   2   2       1610.40       1615.73        55.90 o                         
  -1   2   2       6800.91       5145.02       241.19 o                         
   0   2   2      24299.11      23591.18      1071.32 o                         
   1   2   2       2116.87       2166.59        74.25 o                         
   2   2   2       3491.34       3440.68       117.11 o                         
   3   2   2        184.13        184.52         8.23 o                         
   4   2   2       1625.82       1619.49        41.65 o                         
   5   2   2          9.69          8.81         4.45 o                         
   6   2   2        733.59        711.51        24.41 o                         
   7   2   2         66.31         60.91        13.76 o                         
  -8   3   2         60.89         54.63        10.56 o                         
  -7   3   2        354.46        347.86        17.64 o                         
  -6   3   2         15.81         21.52         6.31 o                         
  -5   3   2       1670.55       1546.17        44.61 o                         
  -4   3   2         97.06         98.00         7.45 o                         
  -3   3   2       2687.53       2734.19        92.95 o                         
  -2   3   2       1892.42       1920.89        66.43 o                         
  -1   3   2        845.34        757.81       119.66 o                         
   0   3   2         38.28         59.21        10.28 o                         
   1   3   2         99.95        106.63         6.76 o                         
   2   3   2        459.90        496.26        21.48 o                         
   3   3   2        160.64        177.31        11.31 o                         
   4   3   2        127.18        131.05         7.50 o                         
   5   3   2          0.83          5.02         4.69 o                         
   6   3   2        192.19        203.66        15.04 o                         
   7   3   2          2.58         10.86        12.09 o                         
  -8   4   2          3.29         12.24         8.88 o                         
  -7   4   2        172.58        166.65        12.95 o                         
  -6   4   2         72.24         74.79         8.66 o                         
  -5   4   2         78.98         74.36         7.80 o                         
  -4   4   2         72.06         80.02         7.29 o                         
  -3   4   2         22.73         25.84         6.10 o                         
  -2   4   2         12.26         12.65         4.79 o                         
  -1   4   2         44.30         62.73        12.93 o                         
   0   4   2        473.49        488.40        14.44 o                         
   1   4   2        233.03        225.29        15.11 o                         
   2   4   2        695.38        741.86        44.56 o                         
   3   4   2        291.18        307.59        11.77 o                         
   4   4   2       1098.62       1206.70        31.68 o                         
   5   4   2          2.59          4.14         5.37 o                         
   6   4   2        132.57        157.83        14.13 o                         
   7   4   2         14.25         13.43        14.10 o                         
  -8   5   2          0.44         -5.48         8.06 o                         
  -7   5   2        258.66        250.85        15.76 o                         
  -6   5   2          1.21         -0.17         5.68 o                         
  -5   5   2       1224.41       1175.01        36.54 o                         
  -4   5   2          2.73          2.78         4.66 o                         
  -3   5   2       3287.12       3347.87        89.57 o                         
  -2   5   2        848.67        874.75        35.40 o                         
  -1   5   2       6764.40       7022.92       188.62 o                         
   0   5   2        770.70        817.72        22.85 o                         
   1   5   2       3153.41       3272.28       111.70 o                         
   2   5   2       1203.13       1208.28        83.47 o                         
   3   5   2       1393.87       1518.22        38.42 o                         
   4   5   2        810.68        884.67        25.50 o                         
   5   5   2        589.68        576.29        20.42 o                         
   6   5   2        386.06        372.54        24.79 o                         
  -8   6   2         75.02         66.65        11.47 o                         
  -7   6   2        312.63        320.69        30.42 o                         
  -6   6   2        237.05        252.17        23.67 o                         
  -5   6   2       1265.90       1178.16        37.03 o                         
  -4   6   2        151.70        149.55        10.69 o                         
  -3   6   2       1784.81       1753.30        50.52 o                         
  -2   6   2        167.94        180.18        10.85 o                         
  -1   6   2       2439.22       2457.63        68.72 o                         
   0   6   2        140.96        143.61         9.73 o                         
   1   6   2       1889.56       1892.72        68.97 o                         
   2   6   2         26.29         32.99         7.67 o                         
   3   6   2        693.61        674.37        35.02 o                         
   4   6   2          2.59          6.47         9.35 o                         
   5   6   2         39.27         40.46         8.63 o                         
   6   6   2          0.86         11.36        11.24 o                         
  -8   7   2        111.69        112.80        23.37 o                         
  -7   7   2        142.34        127.43        18.50 o                         
  -6   7   2        588.77        536.74        22.45 o                         
  -5   7   2        336.44        320.99        16.41 o                         
  -4   7   2        625.71        615.05        22.98 o                         
  -3   7   2       1198.91       1243.43        38.79 o                         
  -2   7   2        725.39        694.02        45.40 o                         
  -1   7   2        665.87        677.11        30.25 o                         
   0   7   2        145.69        166.20         9.81 o                         
   1   7   2        391.50        407.43        22.42 o                         
   2   7   2        177.38        141.23        27.67 o                         
   3   7   2         54.37         28.73        17.45 o                         
   4   7   2         36.27         39.47         9.95 o                         
   5   7   2         25.28         18.20        10.34 o                         
  -7   8   2         57.28         46.58        10.34 o                         
  -6   8   2          0.31          4.94         7.77 o                         
  -5   8   2         78.24         73.80        10.01 o                         
  -4   8   2          2.46          2.97         6.43 o                         
  -3   8   2          9.08          9.64         6.97 o                         
  -2   8   2         31.58         34.76         8.11 o                         
  -1   8   2         99.61         97.27        12.91 o                         
   0   8   2         10.66          7.80         5.05 o                         
   1   8   2        275.14        308.72        24.93 o                         
   2   8   2          5.69         -4.39        13.56 o                         
   3   8   2        260.47        276.04        22.62 o                         
   4   8   2          3.41         -3.97        13.27 o                         
  -6   9   2        107.12         98.22        12.27 o                         
  -5   9   2        319.87        325.48        18.80 o                         
  -4   9   2         97.86         82.45        10.75 o                         
  -3   9   2        532.41        514.50        30.49 o                         
  -2   9   2        403.21        474.02        34.21 o                         
  -1   9   2       1288.33        708.92        47.68 o                         
   0   9   2          6.03          0.10         6.20 o                         
   1   9   2       1543.38       1560.92        62.35 o                         
   2   9   2          2.00         -0.38         7.51 o                         
   3   9   2        777.85        816.73        41.64 o                         
  -5  10   2          5.01          3.29        10.17 o                         
  -4  10   2        424.22        465.73        22.81 o                         
  -3  10   2        395.23        437.76        52.31 o                         
  -2  10   2        175.63        200.87        16.39 o                         
  -1  10   2        210.38        186.03        48.92 o                         
   0  10   2        193.71         82.89        19.94 o                         
   1  10   2         95.54         59.32        48.61 o                         
   2  10   2         80.15         98.27        26.33 o                         
  -4  11   2         22.00         29.16        11.30 o                         
  -3  11   2        168.64        172.68        16.62 o                         
  -2  11   2          2.68         28.81        20.88 o                         
  -1  11   2         17.98         26.18        19.01 o                         
   0  11   2         44.00         20.25        16.52 o                         
   0 -11   3          7.86          4.00        10.66 o                         
   1 -11   3          7.82         18.38        12.41 o                         
   2 -11   3          2.44         11.65        13.85 o                         
   3 -11   3         20.05         14.91        13.92 o                         
  -2 -10   3        109.30         86.19        30.67 o                         
  -1 -10   3         35.43         27.72        11.01 o                         
   1 -10   3         75.80         52.48        25.40 o                         
   2 -10   3        667.99        420.68        39.57 o                         
   3 -10   3        271.44        303.72        20.17 o                         
   4 -10   3        322.26        326.11        20.16 o                         
   5 -10   3        407.96        349.62        28.28 o                         
  -3  -9   3        246.80        229.01        21.88 o                         
  -2  -9   3       1258.33       1150.24       139.29 o                         
  -1  -9   3         81.79         63.32        11.68 o                         
   1  -9   3         11.11          4.27         7.93 o                         
   2  -9   3       1618.00       1811.60       115.30 o                         
   3  -9   3         71.05         75.00        11.75 o                         
   4  -9   3       1297.37       1329.48        43.15 o                         
   5  -9   3         29.43         12.10        13.87 o                         
   6  -9   3        250.32        212.94        23.05 o                         
  -4  -8   3        258.89        255.96        19.51 o                         
  -3  -8   3          9.96          5.65         4.93 o                         
  -2  -8   3        752.18        752.25        34.98 o                         
  -1  -8   3        389.90        345.42        39.11 o                         
   0  -8   3       1473.50       1494.15        60.20 o                         
   1  -8   3         83.06         47.51        36.24 o                         
   2  -8   3        864.85        931.22        40.87 o                         
   3  -8   3          0.69          5.82         7.47 o                         
   4  -8   3        113.12        107.89        11.21 o                         
   5  -8   3          0.15          9.65        10.60 o                         
   6  -8   3        147.50        132.94        17.81 o                         
  -5  -7   3        640.61        580.17        24.65 o                         
  -4  -7   3        219.76        194.23        14.54 o                         
  -3  -7   3       2015.74       1990.78        57.57 o                         
  -2  -7   3        391.59        421.09        18.68 o                         
  -1  -7   3        828.76        842.64        35.46 o                         
   0  -7   3        188.59        148.26        30.61 o                         
   1  -7   3        660.27        718.14        60.12 o                         
   2  -7   3         59.24         59.72        16.85 o                         
   3  -7   3       1600.18       1727.59        50.66 o                         
   4  -7   3          4.25          0.09         6.06 o                         
   5  -7   3        134.25        126.55        15.03 o                         
   6  -7   3        137.53        148.41        17.20 o                         
   7  -7   3        156.84        150.58        19.79 o                         
  -6  -6   3         26.18         24.57         8.36 o                         
  -5  -6   3        258.26        221.71        21.68 o                         
  -4  -6   3          4.50          6.39         5.40 o                         
  -3  -6   3        551.38        584.60        22.43 o                         
  -2  -6   3        576.57        645.45        26.49 o                         
  -1  -6   3       1187.26       1291.95        55.74 o                         
   0  -6   3       2389.37       2370.23       187.19 o                         
   1  -6   3       1007.82       1045.91        43.89 o                         
   2  -6   3       4153.98       4465.79       252.72 o                         
   3  -6   3       2314.22       2510.09        68.83 o                         
   4  -6   3       4479.39       4525.86       104.94 o                         
   5  -6   3         78.29         79.91        10.16 o                         
   6  -6   3       2494.97       2452.95        73.85 o                         
   7  -6   3          5.29          9.20         8.98 o                         
  -7  -5   3        259.75        261.13        38.64 o                         
  -6  -5   3          2.77          2.22         7.19 o                         
  -5  -5   3        533.27        572.50        20.51 o                         
  -4  -5   3        141.00        142.68        10.13 o                         
  -3  -5   3       3577.68       3564.41        94.07 o                         
  -2  -5   3       1103.33       1219.83        35.86 o                         
  -1  -5   3       4229.20       4315.96       136.29 o                         
   0  -5   3       2539.01       2543.57        87.34 o                         
   1  -5   3       2476.50       2471.29        70.03 o                         
   2  -5   3       6383.46       6860.49       159.46 o                         
   3  -5   3        792.64        823.04        27.34 o                         
   4  -5   3       3137.47       3143.71        88.63 o                         
   5  -5   3        207.01        218.44        13.46 o                         
   6  -5   3        999.72        997.91        38.59 o                         
   7  -5   3         43.11         32.06         9.73 o                         
   8  -5   3        246.08        228.86        18.55 o                         
  -7  -4   3        453.29        409.63        18.72 o                         
  -6  -4   3        326.32        341.72        15.88 o                         
  -5  -4   3       1672.20       1616.05        41.99 o                         
  -4  -4   3          0.89         -1.86         4.70 o                         
  -3  -4   3       2014.67       2115.55        50.78 o                         
  -2  -4   3         65.08         68.51         6.56 o                         
  -1  -4   3       1580.41       1639.24        77.44 o                         
   0  -4   3        916.81       1024.50        50.01 o                         
   1  -4   3       2816.07       3101.64        73.87 o                         
   2  -4   3        270.05        282.30        10.23 o                         
   3  -4   3        113.03        133.55         8.95 o                         
   4  -4   3        344.61        344.35        15.59 o                         
   5  -4   3         42.82         56.28         8.03 o                         
   6  -4   3         35.67         29.36         8.25 o                         
   7  -4   3          3.39          5.10         8.01 o                         
   8  -4   3         27.80         19.91        10.24 o                         
  -7  -3   3         11.76         11.33         7.17 o                         
  -6  -3   3         14.49          8.81         5.91 o                         
  -5  -3   3         11.25          8.63         4.95 o                         
  -4  -3   3        292.93        306.61        11.10 o                         
  -3  -3   3         24.88         30.11         4.76 o                         
  -2  -3   3         56.21         68.95         8.26 o                         
  -1  -3   3        147.51        169.29         9.22 o                         
   0  -3   3         72.09         80.90         5.03 o                         
   1  -3   3       2148.88       2421.36        93.56 o                         
   2  -3   3        260.13        303.14        12.05 o                         
   3  -3   3        726.70        791.04        25.45 o                         
   4  -3   3        422.91        446.49        17.61 o                         
   5  -3   3        153.94        148.72        11.14 o                         
   6  -3   3        451.42        460.21        29.37 o                         
   7  -3   3        136.13        131.91        13.04 o                         
   8  -3   3        149.77        134.46        19.11 o                         
  -8  -2   3         28.34         20.63         9.50 o                         
  -7  -2   3         68.93         66.38         9.72 o                         
  -6  -2   3        151.34        145.90        10.61 o                         
  -5  -2   3        289.16        293.98        12.77 o                         
  -4  -2   3        933.82        976.98        26.56 o                         
  -3  -2   3       3569.11       3682.95       101.37 o                         
  -2  -2   3       2258.16       2432.08        67.74 o                         
  -1  -2   3       6509.98       7140.85       187.45 o                         
   0  -2   3          3.19          1.80         4.83 o                         
   1  -2   3       7847.61       7377.67       511.51 o                         
   2  -2   3        334.57        364.47        15.88 o                         
   3  -2   3       3172.10       3153.95        75.16 o                         
   4  -2   3        194.52        178.49         8.55 o                         
   5  -2   3       1815.08       1885.99        56.14 o                         
   6  -2   3        290.32        273.23        15.54 o                         
   7  -2   3        155.68        151.93        13.69 o                         
   8  -2   3        119.11        131.00        18.71 o                         
  -8  -1   3        339.80        364.08        20.61 o                         
  -7  -1   3        162.05        148.46        11.64 o                         
  -6  -1   3       1000.48       1025.17        29.76 o                         
  -5  -1   3       2704.11       2722.40        65.79 o                         
  -4  -1   3       2137.41       2162.17        46.74 o                         
  -3  -1   3       3208.88       3170.24        75.14 o                         
  -2  -1   3       2166.23       2096.17        69.64 o                         
  -1  -1   3      11788.65      11877.12       310.76 o                         
   0  -1   3       2374.42       2396.92       111.56 o                         
   1  -1   3      11807.09      11235.78       512.29 o                         
   2  -1   3         12.72         18.05         2.91 o                         
   3  -1   3       3530.43       3610.39        99.37 o                         
   4  -1   3        144.30        142.85         8.05 o                         
   5  -1   3        838.88        886.29        22.72 o                         
   6  -1   3         81.26         76.76         7.85 o                         
   7  -1   3        117.81        113.25        16.29 o                         
   8  -1   3         37.12         41.94        14.72 o                         
  -8   0   3        299.04        304.28        19.16 o                         
  -7   0   3        180.45        193.43        15.11 o                         
  -6   0   3        497.62        485.51        17.20 o                         
  -5   0   3        478.41        465.21        14.21 o                         
  -4   0   3       2355.94       2494.89        53.20 o                         
  -3   0   3       3320.71       3332.77        78.82 o                         
  -2   0   3       1325.48       1328.24        37.60 o                         
  -1   0   3       4923.68       5035.39       162.83 o                         
   0   0   3        356.41        409.77        22.12 o                         
   1   0   3        120.46        101.27         9.97 o                         
   2   0   3         25.36         29.00         4.84 o                         
   3   0   3        881.54        947.31        24.74 o                         
   4   0   3          5.15          4.18         3.37 o                         
   5   0   3          2.65          6.39         4.32 o                         
   6   0   3          9.27          7.13         5.97 o                         
   7   0   3         30.11         32.32         9.34 o                         
   8   0   3          1.80          3.68        12.89 o                         
  -8   1   3        127.08        119.51        12.99 o                         
  -7   1   3          8.68         15.74         7.54 o                         
  -6   1   3        846.55        827.46        24.65 o                         
  -5   1   3        137.17        145.69         8.56 o                         
  -4   1   3         20.85         19.50         3.94 o                         
  -3   1   3        139.72        162.65        11.15 o                         
  -2   1   3         27.07         49.94         5.99 o                         
  -1   1   3       1440.96       1516.61        74.79 o                         
   0   1   3        838.72       1014.30        50.79 o                         
   1   1   3        316.58        303.64        13.33 o                         
   2   1   3        203.37        181.89         8.51 o                         
   3   1   3       3115.73       3181.69        75.98 o                         
   4   1   3         16.21         14.97         3.99 o                         
   5   1   3       1114.62       1209.92        39.22 o                         
   6   1   3         32.27         41.94         7.46 o                         
   7   1   3        159.11        189.98        13.82 o                         
  -8   2   3        197.78        181.00        14.99 o                         
  -7   2   3          0.03          1.88         7.58 o                         
  -6   2   3        807.71        775.66        26.81 o                         
  -5   2   3          6.64          7.66         5.18 o                         
  -4   2   3       2328.14       2349.31        64.13 o                         
  -3   2   3        625.63        600.94        24.98 o                         
  -2   2   3       5381.85       5495.40       180.63 o                         
  -1   2   3       2434.81       2121.14       105.01 o                         
   0   2   3      16359.82      16401.52       533.59 o                         
   1   2   3       3644.38       3606.53        98.76 o                         
   2   2   3       1441.23       1497.84        43.96 o                         
   3   2   3       3542.14       3554.01        84.81 o                         
   4   2   3        492.73        502.19        19.78 o                         
   5   2   3       1211.10       1251.01        41.38 o                         
   6   2   3        181.65        192.40        15.17 o                         
   7   2   3        662.22        695.02        30.02 o                         
  -8   3   3        139.79        137.45        16.14 o                         
  -7   3   3         25.08         38.63         8.47 o                         
  -6   3   3       2843.27       2745.18        76.41 o                         
  -5   3   3          9.60         13.44         5.45 o                         
  -4   3   3       4410.21       4333.80       114.26 o                         
  -3   3   3        527.69        528.40        23.73 o                         
  -2   3   3       6103.01       5841.44       192.71 o                         
  -1   3   3       1341.82       1287.34       147.39 o                         
   0   3   3       2545.92       2562.79        71.24 o                         
   1   3   3       3757.54       3785.37       104.22 o                         
   2   3   3       2099.08       2016.35        58.28 o                         
   3   3   3        831.46        876.13        29.19 o                         
   4   3   3        231.78        250.72        11.36 o                         
   5   3   3        465.97        512.93        22.83 o                         
   6   3   3         92.77        107.79        12.55 o                         
   7   3   3         47.07         36.74        14.64 o                         
  -8   4   3        491.65        462.21        22.49 o                         
  -7   4   3        129.43        125.57        12.33 o                         
  -6   4   3        254.45        245.56        14.18 o                         
  -5   4   3         46.77         53.49         7.45 o                         
  -4   4   3       1085.85       1062.96        32.49 o                         
  -3   4   3         90.92        109.99         8.59 o                         
  -2   4   3       2938.24       2837.91       216.57 o                         
  -1   4   3        103.40        115.60        11.53 o                         
   0   4   3         63.08         60.26         4.34 o                         
   1   4   3         53.50         65.46         6.35 o                         
   2   4   3         59.91         56.26         6.70 o                         
   3   4   3         20.70         24.30         5.31 o                         
   4   4   3          0.91         -1.54         4.69 o                         
   5   4   3         75.68         90.60         9.25 o                         
   6   4   3         26.17         22.44        13.00 o                         
  -8   5   3          0.10         -0.41         8.90 o                         
  -7   5   3         33.76         32.32         8.76 o                         
  -6   5   3          5.75         -1.73         6.25 o                         
  -5   5   3         25.57         22.67         6.57 o                         
  -4   5   3          6.07          6.77         4.76 o                         
  -3   5   3          3.53          1.06         3.92 o                         
  -2   5   3        847.93        818.67        66.31 o                         
  -1   5   3        103.03        117.34         6.73 o                         
   0   5   3         22.41         11.11         2.85 o                         
   1   5   3        679.74        714.94        24.81 o                         
   2   5   3        313.18        347.34        15.88 o                         
   3   5   3        308.49        355.70        29.82 o                         
   4   5   3        295.97        350.63        15.17 o                         
   5   5   3        158.41        174.45        14.47 o                         
   6   5   3         19.08         42.11        15.08 o                         
  -8   6   3          5.20         10.34         9.21 o                         
  -7   6   3        234.80        217.57        15.87 o                         
  -6   6   3         66.49         67.31         9.77 o                         
  -5   6   3        232.86        248.62        14.06 o                         
  -4   6   3        590.00        547.94        21.01 o                         
  -3   6   3          9.17          9.52         5.41 o                         
  -2   6   3       1129.89       1037.39        88.86 o                         
  -1   6   3         47.54         48.02        10.00 o                         
   0   6   3       2135.09       2253.52        65.71 o                         
   1   6   3         10.33          7.82         4.62 o                         
   2   6   3       1689.54       1727.74        53.42 o                         
   3   6   3        174.44        172.56        17.68 o                         
   4   6   3        388.66        373.88        26.23 o                         
   5   6   3        123.66        128.35        18.17 o                         
  -7   7   3        144.18        130.20        13.37 o                         
  -6   7   3        107.34        104.81        11.75 o                         
  -5   7   3        259.19        269.68        15.40 o                         
  -4   7   3        829.98        817.72        28.50 o                         
  -3   7   3        450.97        456.99        19.19 o                         
  -2   7   3       1422.85       1525.83        57.96 o                         
  -1   7   3          9.99          4.28         5.58 o                         
   0   7   3       1622.94       1653.19        50.76 o                         
   1   7   3          1.16          2.27         4.88 o                         
   2   7   3        785.41        806.12        29.73 o                         
   3   7   3          7.50          4.06         6.73 o                         
   4   7   3        391.87        382.53        26.42 o                         
   5   7   3         19.24         15.74        15.42 o                         
  -7   8   3         87.37         72.76        11.57 o                         
  -6   8   3          9.36         23.05         8.47 o                         
  -5   8   3        110.31        116.39        11.98 o                         
  -4   8   3          5.26         10.59         7.22 o                         
  -3   8   3         14.88          9.90         7.15 o                         
  -2   8   3          0.44          0.68         6.39 o                         
  -1   8   3         77.03         96.28        33.03 o                         
   0   8   3         66.85         55.02        10.65 o                         
   1   8   3          9.28          6.83         5.30 o                         
   2   8   3          0.50         -4.53         5.90 o                         
   3   8   3          1.30         -6.89         8.17 o                         
   4   8   3          2.80         -3.63        11.73 o                         
  -6   9   3         53.93         49.22        10.54 o                         
  -5   9   3          7.50          4.98         8.57 o                         
  -4   9   3        156.30        151.45        13.79 o                         
  -3   9   3          2.15         15.67         8.00 o                         
  -2   9   3         35.46         41.49        13.02 o                         
  -1   9   3         29.21         35.20        16.52 o                         
   0   9   3        342.57        373.03        24.83 o                         
   1   9   3         20.20         16.65         6.35 o                         
   2   9   3        132.22        159.68        18.03 o                         
   3   9   3         24.81         10.20         9.50 o                         
  -5  10   3        270.23        264.32        22.49 o                         
  -4  10   3         14.61         22.16         9.78 o                         
  -3  10   3        606.81        620.02        39.17 o                         
  -2  10   3         67.44        105.78        17.55 o                         
  -1  10   3        341.26        398.01        56.09 o                         
   0  10   3        100.48         80.31        37.39 o                         
   1  10   3         89.91         56.30        29.76 o                         
  -3  11   3        531.69        591.42        44.40 o                         
  -2  11   3         43.45         46.81        17.55 o                         
  -1  11   3        510.56        557.66        35.76 o                         
   1 -11   4        417.91        459.63        43.00 o                         
   2 -11   4          0.65         -0.09        13.85 o                         
  -2 -10   4         89.57         47.15        21.98 o                         
  -1 -10   4         10.93         -1.73        10.29 o                         
   0 -10   4          5.35          9.94        12.42 o                         
   1 -10   4          4.65         10.46        10.60 o                         
   2 -10   4         57.80         76.54        15.63 o                         
   3 -10   4        115.86        118.36        17.47 o                         
   4 -10   4         91.57         88.50        18.00 o                         
  -3  -9   4        123.14        115.21        17.08 o                         
  -2  -9   4         69.31         31.15        19.32 o                         
  -1  -9   4        668.03        308.57        31.32 o                         
   0  -9   4          2.43          3.08        11.11 o                         
   2  -9   4          8.91         13.94        11.22 o                         
   3  -9   4       1275.60       1410.08        45.81 o                         
   4  -9   4         23.12         14.90        12.63 o                         
   5  -9   4        703.94        706.31        42.85 o                         
  -4  -8   4        550.11        507.14        23.91 o                         
  -3  -8   4        437.54        474.33        24.69 o                         
  -2  -8   4       1131.81       1090.55        45.26 o                         
  -1  -8   4        630.50        588.43       101.74 o                         
   0  -8   4        797.89        707.89        59.99 o                         
   2  -8   4        198.83        157.35        30.70 o                         
   3  -8   4       2168.46       2402.57        69.30 o                         
   4  -8   4          3.66          0.53        10.23 o                         
   5  -8   4        841.93        856.12        40.40 o                         
   6  -8   4         17.16         20.00        12.45 o                         
  -5  -7   4        120.09        113.09        12.88 o                         
  -4  -7   4         97.68        102.71        11.79 o                         
  -3  -7   4        470.58        468.00        20.51 o                         
  -2  -7   4         18.34         14.00         6.75 o                         
  -1  -7   4       1835.23       1999.75        90.68 o                         
   0  -7   4         14.22         13.12         8.29 o                         
   1  -7   4       1898.19       1007.75        56.71 o                         
   2  -7   4         91.24        120.87        13.76 o                         
   3  -7   4        500.67        519.74        20.75 o                         
   4  -7   4        207.59        207.47        17.83 o                         
   5  -7   4        702.03        713.52        28.08 o                         
   6  -7   4        210.24        224.00        17.28 o                         
   7  -7   4         72.41         66.03        15.19 o                         
  -6  -6   4         95.14         84.87        10.77 o                         
  -5  -6   4         21.28         16.25         6.97 o                         
  -4  -6   4        275.46        265.88        16.07 o                         
  -3  -6   4        118.66        104.44        10.04 o                         
  -2  -6   4        304.16        307.78        15.12 o                         
  -1  -6   4          3.84          1.15         3.77 o                         
   0  -6   4         49.84         53.41         7.97 o                         
   1  -6   4         40.68         38.10        11.29 o                         
   2  -6   4         38.17         37.24        10.54 o                         
   3  -6   4         19.90         28.63         6.73 o                         
   4  -6   4        289.10        307.55        15.97 o                         
   5  -6   4        435.15        468.75        21.10 o                         
   6  -6   4        147.05        161.02        14.23 o                         
   7  -6   4        168.64        175.74        15.91 o                         
  -6  -5   4         97.72        107.44        11.03 o                         
  -5  -5   4         55.25         53.72         8.09 o                         
  -4  -5   4        547.30        538.04        18.87 o                         
  -3  -5   4        303.36        314.84        15.03 o                         
  -2  -5   4       2119.08       2199.07        59.79 o                         
  -1  -5   4        255.29        266.69        12.41 o                         
   0  -5   4       2958.17       3054.71       103.95 o                         
   1  -5   4       1692.29       1752.98        48.57 o                         
   2  -5   4       2805.69       3099.35        74.78 o                         
   3  -5   4        969.19       1013.18        32.73 o                         
   4  -5   4       1348.70       1366.21        42.74 o                         
   5  -5   4       1353.68       1364.42        43.74 o                         
   6  -5   4        126.00        131.64        12.62 o                         
   7  -5   4        678.32        700.65        29.44 o                         
  -7  -4   4         97.05        102.33        11.52 o                         
  -6  -4   4        326.01        354.09        16.45 o                         
  -5  -4   4        241.05        243.20        12.90 o                         
  -4  -4   4       3668.09       3709.62        86.41 o                         
  -3  -4   4          0.48          0.04         4.40 o                         
  -2  -4   4       6056.06       6165.51       156.10 o                         
  -1  -4   4        115.95        122.21        13.24 o                         
   0  -4   4       7326.26       7751.75       206.83 o                         
   1  -4   4         41.66         37.87         4.48 o                         
   2  -4   4       4608.14       5040.44       118.48 o                         
   3  -4   4       2871.60       3000.45        83.89 o                         
   4  -4   4       1380.82       1458.24        44.76 o                         
   5  -4   4        706.89        712.10        26.33 o                         
   6  -4   4        196.87        196.01        14.47 o                         
   7  -4   4        172.88        169.48        15.13 o                         
   8  -4   4          2.82          5.61        18.39 o                         
  -7  -3   4        273.26        267.48        14.28 o                         
  -6  -3   4       2089.19       2019.77        52.76 o                         
  -5  -3   4        730.39        728.63        23.19 o                         
  -4  -3   4       2916.03       2915.46        70.12 o                         
  -3  -3   4        375.16        395.64        15.89 o                         
  -2  -3   4       6537.98       6899.85       234.64 o                         
  -1  -3   4        103.39        114.41         5.39 o                         
   0  -3   4       7629.17       8866.21       235.68 o                         
   1  -3   4        282.52        330.93        12.73 o                         
   2  -3   4        874.56       1043.62        31.77 o                         
   3  -3   4         15.44         12.54         4.63 o                         
   4  -3   4        162.38        189.36         9.62 o                         
   5  -3   4          0.32          0.98         5.48 o                         
   6  -3   4         14.66          6.63         7.08 o                         
   7  -3   4          9.47         15.20        11.57 o                         
   8  -3   4          0.16         -1.25        13.08 o                         
  -8  -2   4          0.75         -8.70         8.70 o                         
  -7  -2   4         61.27         61.95         9.48 o                         
  -6  -2   4          4.69          4.58         6.37 o                         
  -5  -2   4         25.64         26.28         6.11 o                         
  -4  -2   4         43.57         49.09         5.91 o                         
  -3  -2   4         16.18         16.39         4.20 o                         
  -2  -2   4       1047.95       1138.19        42.60 o                         
  -1  -2   4        189.72        248.75         9.90 o                         
   0  -2   4       6787.40       8104.86       295.72 o                         
   1  -2   4         63.10         32.72         8.41 o                         
   2  -2   4       2725.10       3016.68       100.58 o                         
   3  -2   4        410.29        462.36        25.25 o                         
   4  -2   4       3369.02       3550.71        85.47 o                         
   5  -2   4        313.45        329.61        13.43 o                         
   6  -2   4       1286.01       1361.35        44.25 o                         
   7  -2   4        429.90        430.13        28.04 o                         
   8  -2   4        249.46        233.42        24.01 o                         
  -8  -1   4          0.64         -3.14         8.72 o                         
  -7  -1   4        160.77        159.36        12.01 o                         
  -6  -1   4        355.85        353.51        15.33 o                         
  -5  -1   4        717.08        726.82        22.21 o                         
  -4  -1   4       1059.05       1078.17        28.79 o                         
  -3  -1   4        168.22        135.44        12.94 o                         
  -2  -1   4       4012.71       4088.82        95.43 o                         
  -1  -1   4       1780.56       1949.95        64.81 o                         
   1  -1   4        203.49        183.72        11.05 o                         
   2  -1   4       8073.56       8220.47       218.84 o                         
   3  -1   4         79.88         88.52         8.59 o                         
   4  -1   4       2645.22       2695.49        65.72 o                         
   5  -1   4         63.11         61.93         5.88 o                         
   6  -1   4        646.08        633.90        25.72 o                         
   7  -1   4         49.34         44.86        13.10 o                         
   8  -1   4        170.58        166.40        30.54 o                         
  -8   0   4          0.67          2.28         9.20 o                         
  -7   0   4        446.74        472.31        21.56 o                         
  -6   0   4         53.59         58.19         7.45 o                         
  -5   0   4       1804.72       1803.62        45.52 o                         
  -4   0   4        540.69        531.71        14.82 o                         
  -3   0   4       3917.49       3879.62        91.79 o                         
  -2   0   4       3759.23       3777.96        88.52 o                         
  -1   0   4       3119.91       3282.24        87.80 o                         
   0   0   4       4461.47       2596.66       126.51 o                         
   1   0   4        376.22        360.30        15.53 o                         
   2   0   4       3516.43       3582.04       121.08 o                         
   3   0   4        945.43       1019.03        34.83 o                         
   4   0   4       1469.08       1473.36        37.93 o                         
   5   0   4          3.72          2.55         5.59 o                         
   6   0   4        429.66        442.45        17.85 o                         
   7   0   4         14.01          0.36         8.32 o                         
  -8   1   4         18.04         20.56         9.64 o                         
  -7   1   4        909.05        878.01        31.42 o                         
  -6   1   4        126.08        125.30        10.75 o                         
  -5   1   4        754.84        779.11        22.81 o                         
  -4   1   4       1339.99       1414.61        35.77 o                         
  -3   1   4       3088.77       3384.14        80.69 o                         
  -2   1   4       1236.92       1313.09        45.72 o                         
  -1   1   4       1312.17       1397.44        47.67 o                         
   0   1   4       1025.61       1096.56        55.78 o                         
   1   1   4        771.87        835.89        31.18 o                         
   2   1   4       1044.55       1116.99        33.64 o                         
   3   1   4         12.53         10.80         4.13 o                         
   4   1   4        104.71        110.16         9.20 o                         
   5   1   4          3.08         11.21         6.35 o                         
   6   1   4         10.39          9.90         7.61 o                         
   7   1   4         25.81         36.09         9.00 o                         
  -8   2   4         20.63         20.77         8.71 o                         
  -7   2   4         78.20         71.27         9.74 o                         
  -6   2   4        300.87        316.60        16.09 o                         
  -5   2   4        563.31        560.52        20.87 o                         
  -4   2   4        305.36        328.18        12.25 o                         
  -3   2   4          4.45          4.56         4.25 o                         
  -2   2   4        953.62       1125.54        56.09 o                         
  -1   2   4         51.05         37.05         3.89 o                         
   0   2   4       1671.69       1743.47        85.69 o                         
   1   2   4         87.92        115.96         6.92 o                         
   2   2   4       3653.79       3640.78       100.98 o                         
   3   2   4        151.53        169.64        10.13 o                         
   4   2   4       1543.50       1591.97        49.17 o                         
   5   2   4          0.95          4.75         6.89 o                         
   6   2   4        473.50        524.35        23.98 o                         
   7   2   4          0.01          3.84         8.09 o                         
  -8   3   4          0.44         -9.09         9.09 o                         
  -7   3   4        113.77        121.15        12.27 o                         
  -6   3   4        576.80        577.69        26.82 o                         
  -5   3   4        923.98        938.25        30.71 o                         
  -4   3   4          3.70          1.93         4.63 o                         
  -3   3   4       2951.03       2897.57        78.35 o                         
  -2   3   4        446.64        485.18        27.42 o                         
  -1   3   4       2971.10       3106.58        85.21 o                         
   0   3   4        345.69        330.17        12.75 o                         
   1   3   4       6966.47       7056.84       191.29 o                         
   2   3   4        903.07        868.30        30.08 o                         
   3   3   4       1231.74       1316.92        41.43 o                         
   4   3   4        945.27        959.25        33.40 o                         
   5   3   4        569.75        595.84        25.21 o                         
   6   3   4        404.22        449.09        23.49 o                         
   7   3   4        183.74        168.85        21.36 o                         
  -8   4   4        190.31        188.17        18.69 o                         
  -7   4   4        682.89        681.67        26.72 o                         
  -6   4   4          7.59         12.37         6.69 o                         
  -5   4   4       2426.13       2364.27        66.69 o                         
  -4   4   4         99.25         99.18         8.57 o                         
  -3   4   4       3414.31       3315.39        89.25 o                         
  -2   4   4         88.38        100.40         8.73 o                         
  -1   4   4       5768.02       5924.03       138.66 o                         
   0   4   4       2359.72       2536.04        71.72 o                         
   1   4   4       2710.75       2783.54        78.92 o                         
   2   4   4        481.89        510.66        19.71 o                         
   3   4   4        971.43       1000.22        33.75 o                         
   4   4   4        167.63        164.49        16.41 o                         
   5   4   4        214.74        211.21        18.42 o                         
   6   4   4        106.20        120.20        14.36 o                         
  -8   5   4        496.33        435.45        28.34 o                         
  -7   5   4         50.00         42.32         9.51 o                         
  -6   5   4        437.08        388.05        18.10 o                         
  -5   5   4        226.25        202.94        12.58 o                         
  -4   5   4        349.67        341.38        15.82 o                         
  -3   5   4        539.02        548.37        39.65 o                         
  -2   5   4         23.64         30.89         6.13 o                         
  -1   5   4        173.58        177.53         7.19 o                         
   0   5   4        484.72        500.01        18.84 o                         
   1   5   4          6.44          6.13         3.56 o                         
   2   5   4         12.02         20.43         5.46 o                         
   3   5   4         15.90         12.85         6.42 o                         
   4   5   4          3.48          5.43         7.61 o                         
   5   5   4         16.08         18.89         9.51 o                         
   6   5   4        176.23        191.90        22.79 o                         
  -8   6   4        135.14        116.50        14.07 o                         
  -7   6   4        179.13        152.81        14.15 o                         
  -6   6   4         63.56         63.47         9.61 o                         
  -5   6   4        748.06        735.47        29.98 o                         
  -4   6   4        225.16        211.74        12.64 o                         
  -3   6   4       1612.60       1524.46       115.89 o                         
  -2   6   4        278.41        284.37        13.68 o                         
  -1   6   4       1281.32       1331.28        34.84 o                         
   0   6   4        127.29        139.60        10.29 o                         
   1   6   4       1116.26       1212.43        39.09 o                         
   2   6   4          1.20         -2.51         4.85 o                         
   3   6   4        911.86        991.57        35.65 o                         
   4   6   4         98.90        131.04        13.42 o                         
   5   6   4        200.01        235.41        23.53 o                         
  -7   7   4         58.21         53.49        10.58 o                         
  -6   7   4        151.77        138.21        12.87 o                         
  -5   7   4        101.83         98.32        10.70 o                         
  -4   7   4        474.71        461.48        20.03 o                         
  -3   7   4        180.47        176.98        12.12 o                         
  -2   7   4        129.39        150.42        11.00 o                         
  -1   7   4        573.14        636.68        23.92 o                         
   0   7   4        121.83        135.52        11.10 o                         
   1   7   4        122.64        140.10        11.92 o                         
   2   7   4          3.10          1.17         6.30 o                         
   3   7   4         33.32         38.19        10.20 o                         
   4   7   4          2.99          3.91        12.01 o                         
  -7   8   4          0.77         -2.15         9.07 o                         
  -6   8   4        693.83        670.77        27.69 o                         
  -5   8   4          7.58          5.86         7.15 o                         
  -4   8   4        931.09        900.44        51.88 o                         
  -3   8   4         33.12         28.99         7.68 o                         
  -2   8   4       1145.19       1162.52        48.32 o                         
  -1   8   4         35.64         36.55        11.04 o                         
   0   8   4        749.23        805.43        29.85 o                         
   1   8   4        146.69        155.31        13.46 o                         
   2   8   4        173.06        181.67        14.77 o                         
   3   8   4        100.65         85.36        15.97 o                         
   4   8   4         41.27         29.91        21.19 o                         
  -6   9   4        280.05        247.53        18.22 o                         
  -5   9   4          2.62          7.61         8.46 o                         
  -4   9   4        280.79        243.01        16.08 o                         
  -3   9   4          3.07         13.23        11.24 o                         
  -2   9   4        243.87        258.29        40.51 o                         
  -1   9   4          2.01         14.68        11.28 o                         
   0   9   4         23.58         20.45         8.30 o                         
   1   9   4          0.57         -2.10         5.83 o                         
   2   9   4          9.09          4.03         6.87 o                         
  -5  10   4          7.76         11.77         9.59 o                         
  -4  10   4         50.33         58.47        15.19 o                         
  -3  10   4        144.39        134.90        18.69 o                         
  -2  10   4         57.01         87.33        16.77 o                         
  -1  10   4        176.32        202.99        21.34 o                         
   0  10   4        148.60        111.49        39.57 o                         
   1  10   4        276.24        188.29        94.89 o                         
  -1 -10   5         40.82         27.88        12.30 o                         
   1 -10   5          4.80          7.03        11.53 o                         
   2 -10   5        616.19        377.67        40.51 o                         
   3 -10   5         15.63         27.73        20.88 o                         
   4 -10   5        351.62        384.53        38.33 o                         
  -3  -9   5          5.88          7.32         6.85 o                         
  -2  -9   5          1.95         -2.91         6.91 o                         
  -1  -9   5         23.06         11.08        15.03 o                         
   0  -9   5         62.49         17.47        33.19 o                         
   1  -9   5         23.08         23.79        12.31 o                         
   2  -9   5        161.96        127.19        37.39 o                         
   3  -9   5         25.99         33.34        19.01 o                         
   4  -9   5        306.64        317.83        24.85 o                         
   5  -9   5         10.97         20.07        13.54 o                         
  -4  -8   5        391.79        375.40        22.97 o                         
  -3  -8   5        618.57        619.34        25.50 o                         
  -2  -8   5        501.12        499.65        22.06 o                         
  -1  -8   5        589.77        549.58        29.29 o                         
   0  -8   5       1840.61       1615.42       262.69 o                         
   2  -8   5       2064.20        837.61        50.79 o                         
   3  -8   5         76.71         69.59        15.89 o                         
   4  -8   5       1505.49       1587.53        62.79 o                         
   5  -8   5         11.22         21.05        12.32 o                         
   6  -8   5        455.36        447.73        29.06 o                         
  -5  -7   5        678.35        634.97        26.89 o                         
  -4  -7   5          8.32          5.54         5.70 o                         
  -3  -7   5       1851.30       1833.17        53.80 o                         
  -2  -7   5        284.26        282.99        15.29 o                         
  -1  -7   5       2198.74       2351.42       175.13 o                         
   0  -7   5        160.37        142.75        28.36 o                         
   1  -7   5       1500.24       1589.27        85.23 o                         
   2  -7   5        372.95        403.93        23.59 o                         
   3  -7   5        354.10        368.74        40.35 o                         
   4  -7   5        441.89        455.70        20.74 o                         
   5  -7   5        125.42        140.11        13.27 o                         
   6  -7   5         54.63         52.46        10.95 o                         
  -6  -6   5          6.99         12.31         8.37 o                         
  -5  -6   5       1016.27        972.53        34.22 o                         
  -4  -6   5          1.82         -4.80         5.58 o                         
  -3  -6   5        546.88        552.35        21.64 o                         
  -2  -6   5         18.09          9.22         7.19 o                         
  -1  -6   5       1854.46       1988.42        55.38 o                         
   0  -6   5        434.65        439.81        22.71 o                         
   1  -6   5        516.77        507.53        27.71 o                         
   2  -6   5        492.60        531.24        18.11 o                         
   3  -6   5         21.17         31.78         7.18 o                         
   4  -6   5          9.25         17.91         7.23 o                         
   5  -6   5         34.80         29.80         8.74 o                         
   6  -6   5        154.69        168.27        14.84 o                         
   7  -6   5         41.21         39.53        11.01 o                         
  -6  -5   5          8.38          8.65         8.04 o                         
  -5  -5   5         37.06         44.95         8.19 o                         
  -4  -5   5          0.88          3.63         5.69 o                         
  -3  -5   5        536.31        515.49        20.37 o                         
  -2  -5   5          7.18          0.37         3.59 o                         
  -1  -5   5        222.77        225.45        12.01 o                         
   0  -5   5         44.05         50.84         6.24 o                         
   1  -5   5        750.28        774.10        61.39 o                         
   2  -5   5        261.50        292.41        12.13 o                         
   3  -5   5         50.83         53.79         7.49 o                         
   4  -5   5        152.12        144.56        11.37 o                         
   5  -5   5        329.61        355.66        18.22 o                         
   6  -5   5        461.15        461.60        22.11 o                         
   7  -5   5         38.18         42.24        10.67 o                         
  -7  -4   5         13.84         13.88         9.36 o                         
  -6  -4   5         77.63         74.11         9.66 o                         
  -5  -4   5        539.39        519.26        19.19 o                         
  -4  -4   5        327.39        332.05        14.13 o                         
  -3  -4   5       2137.42       2179.82        52.82 o                         
  -2  -4   5         71.50         68.96         9.64 o                         
   0  -4   5        117.90        134.66         7.88 o                         
   1  -4   5       3973.61       4264.72       116.38 o                         
   2  -4   5        627.59        691.28        20.60 o                         
   3  -4   5       6772.17       7255.87       195.25 o                         
   4  -4   5       1019.56       1075.98        35.31 o                         
   5  -4   5       1059.32       1094.14        36.82 o                         
   6  -4   5        716.08        711.45        28.24 o                         
   7  -4   5        175.44        178.34        19.93 o                         
  -7  -3   5        222.44        225.90        15.40 o                         
  -6  -3   5        253.54        261.59        14.99 o                         
  -5  -3   5        389.95        387.82        16.31 o                         
  -4  -3   5        117.20        105.84         8.51 o                         
  -3  -3   5       4444.50       4355.99       119.14 o                         
  -2  -3   5         59.77         57.41         5.50 o                         
  -1  -3   5       6559.83       6997.71       186.53 o                         
   0  -3   5         24.70         23.47         4.11 o                         
   1  -3   5       6077.08       6181.35       166.56 o                         
   2  -3   5       1061.38       1224.46        36.86 o                         
   3  -3   5       2030.09       2090.31        60.24 o                         
   4  -3   5        812.92        799.31        40.97 o                         
   5  -3   5        769.41        804.77        28.93 o                         
   6  -3   5        256.71        264.64        21.51 o                         
   7  -3   5        185.21        205.40        21.70 o                         
  -7  -2   5        173.68        158.62        13.08 o                         
  -6  -2   5       1196.57       1189.47        34.48 o                         
  -5  -2   5       1505.36       1481.59        39.57 o                         
  -4  -2   5       1026.98       1063.36        29.31 o                         
  -3  -2   5       2335.70       2484.47        59.67 o                         
  -2  -2   5        842.93        948.06        37.01 o                         
  -1  -2   5       2393.91       2472.78        83.22 o                         
   0  -2   5        218.21        208.03        11.80 o                         
   1  -2   5       4078.22       1939.47        96.91 o                         
   2  -2   5        436.81        270.18        50.01 o                         
   3  -2   5        364.18        422.10        20.38 o                         
   4  -2   5         20.92         25.86         4.65 o                         
   5  -2   5         51.00         61.07         8.66 o                         
   6  -2   5         35.17         37.89        12.00 o                         
   7  -2   5          0.40         -3.67        11.01 o                         
  -8  -1   5         67.38         56.53        12.08 o                         
  -7  -1   5          0.05          6.09         7.49 o                         
  -6  -1   5         39.12         52.11         8.05 o                         
  -5  -1   5          1.91          2.59         5.12 o                         
  -4  -1   5          9.95         17.27         4.82 o                         
  -3  -1   5        346.40        336.97        11.93 o                         
  -2  -1   5        146.00        156.73         7.17 o                         
  -1  -1   5        564.45        627.78        27.89 o                         
   1  -1   5       4726.65       2479.37        85.44 o                         
   2  -1   5         95.99        119.14         7.02 o                         
   3  -1   5       2588.47       2721.40        82.21 o                         
   4  -1   5         74.52         77.51        14.96 o                         
   5  -1   5       1239.17       1247.36        40.03 o                         
   6  -1   5        103.62        113.70        11.86 o                         
   7  -1   5        593.92        579.10        34.03 o                         
  -8   0   5        135.99        119.89        13.76 o                         
  -7   0   5          8.23          8.17         8.16 o                         
  -6   0   5        326.43        344.69        15.35 o                         
  -5   0   5         94.08         82.85         7.93 o                         
  -4   0   5       1775.49       1839.99        45.72 o                         
  -3   0   5       1549.59       1553.21        49.39 o                         
  -2   0   5       2460.02       2554.33        61.02 o                         
  -1   0   5       4262.56       4232.03       112.98 o                         
   0   0   5        453.02        372.61        47.52 o                         
   1   0   5       5093.77       4999.41       169.67 o                         
   2   0   5        673.74        695.79        27.98 o                         
   3   0   5       2261.32       2171.48        62.67 o                         
   4   0   5         41.94         46.16         6.70 o                         
   5   0   5       1407.68       1417.00        45.00 o                         
   6   0   5          0.29          0.31         6.38 o                         
   7   0   5        179.44        181.41        16.09 o                         
  -8   1   5        149.67        138.25        14.38 o                         
  -7   1   5        129.96        128.12        12.23 o                         
  -6   1   5        769.52        753.28        27.23 o                         
  -5   1   5        128.94        139.63         9.17 o                         
  -4   1   5       1914.52       1905.09        42.39 o                         
  -3   1   5         11.48         13.38         4.06 o                         
  -2   1   5       2093.40       2021.16        62.65 o                         
  -1   1   5        997.15        340.59        19.63 o                         
   0   1   5       3510.49       3558.66       119.62 o                         
   1   1   5       1488.28       1500.41        76.03 o                         
   2   1   5        805.62        759.15        24.77 o                         
   3   1   5        932.59        870.71        28.60 o                         
   4   1   5        264.50        239.41        13.24 o                         
   5   1   5        208.61        211.63        13.98 o                         
   6   1   5         27.30         29.43         8.49 o                         
   7   1   5         34.77         35.79         9.19 o                         
  -8   2   5        237.44        257.18        17.97 o                         
  -7   2   5          1.24          5.19         7.32 o                         
  -6   2   5        410.68        385.67        18.15 o                         
  -5   2   5         22.96         17.54         6.31 o                         
  -4   2   5       1619.22       1735.14        43.51 o                         
  -3   2   5        898.88        604.53        41.76 o                         
  -2   2   5       2101.42       2334.83        80.45 o                         
  -1   2   5       1873.83       2119.52        68.70 o                         
   0   2   5        714.44        821.72        31.72 o                         
   1   2   5        159.00        177.13         9.26 o                         
   2   2   5        300.19        297.10        13.37 o                         
   3   2   5        672.78        663.16        23.92 o                         
   4   2   5         67.73         63.62         8.32 o                         
   5   2   5         44.77         36.35         8.61 o                         
   6   2   5          6.53         -1.70         7.95 o                         
   7   2   5          3.68         -5.19         9.67 o                         
  -8   3   5         10.25          8.50         8.69 o                         
  -7   3   5          0.50          0.76         8.58 o                         
  -6   3   5         39.92         36.52         8.35 o                         
  -5   3   5          4.75          2.49         6.09 o                         
  -4   3   5        465.43        454.29        21.81 o                         
  -3   3   5         28.79         30.41         4.79 o                         
  -2   3   5       1072.39       1115.59        42.55 o                         
  -1   3   5        171.37        172.94         8.71 o                         
   0   3   5        345.72        310.78        12.92 o                         
   1   3   5          6.13         37.01        25.25 o                         
   2   3   5        841.78        823.53        27.46 o                         
   3   3   5       1176.83       1236.20        39.64 o                         
   4   3   5        423.76        453.54        27.21 o                         
   5   3   5        637.47        699.79        28.48 o                         
   6   3   5         22.05         25.31        10.32 o                         
  -8   4   5         82.05         60.42        13.32 o                         
  -7   4   5         70.17         77.13        10.94 o                         
  -6   4   5        635.02        608.25        31.36 o                         
  -5   4   5        542.04        550.69        22.09 o                         
  -4   4   5       1260.93       1236.23        38.22 o                         
  -3   4   5         66.85         65.73         9.55 o                         
  -2   4   5       2468.95       2496.96        68.20 o                         
  -1   4   5         11.27         13.02         4.03 o                         
   0   4   5       5556.92       5712.65       156.28 o                         
   1   4   5        159.61        182.88        10.75 o                         
   2   4   5       1199.27       1211.96        48.01 o                         
   3   4   5        363.34        389.02        18.54 o                         
   4   4   5        293.56        306.71        17.59 o                         
   5   4   5        164.30        181.39        15.45 o                         
   6   4   5        202.88        197.36        17.75 o                         
  -8   5   5        113.16         91.10        14.72 o                         
  -7   5   5        137.45        145.35        13.70 o                         
  -6   5   5       1266.88       1286.75        41.67 o                         
  -5   5   5        238.37        234.47        14.43 o                         
  -4   5   5       1745.33       1730.94       100.71 o                         
  -3   5   5        311.60        316.63        33.19 o                         
  -2   5   5       1976.20       2066.13        50.53 o                         
  -1   5   5        172.15        147.14         8.04 o                         
   0   5   5        693.71        662.73        19.63 o                         
   1   5   5         82.90         99.21         9.00 o                         
   2   5   5        783.75        800.96        28.84 o                         
   3   5   5          2.89         -6.35         6.35 o                         
   4   5   5        215.34        226.34        16.33 o                         
   5   5   5         31.92         28.00        10.17 o                         
  -8   6   5         48.48         43.31        17.14 o                         
  -7   6   5       1083.76       1008.94        37.69 o                         
  -6   6   5         37.67         40.08         9.16 o                         
  -5   6   5       1400.82       1281.86        41.25 o                         
  -4   6   5          1.49         -4.15         6.12 o                         
  -3   6   5       2266.98       2164.13        71.98 o                         
  -2   6   5         32.44         32.51         8.83 o                         
  -1   6   5       1739.18       1825.71        47.18 o                         
   0   6   5        116.11        126.84         8.57 o                         
   1   6   5       1192.05       1148.28        37.71 o                         
   2   6   5        129.75        140.63        12.02 o                         
   3   6   5        352.86        387.25        20.51 o                         
   4   6   5         69.12        103.37        13.27 o                         
   5   6   5        254.58        273.13        24.77 o                         
  -7   7   5         11.60         13.21         9.54 o                         
  -6   7   5         41.40         47.87        12.07 o                         
  -5   7   5         36.96         41.38         8.76 o                         
  -4   7   5        186.61        174.71        12.91 o                         
  -3   7   5        320.29        342.09        20.40 o                         
  -2   7   5       1334.94       1468.73        90.52 o                         
  -1   7   5        474.61        501.06        20.86 o                         
   0   7   5        633.38        650.53        41.15 o                         
   1   7   5        179.65        169.51        13.10 o                         
   2   7   5        727.55        754.37        29.38 o                         
   3   7   5        175.08        167.27        15.09 o                         
   4   7   5        478.66        537.28        26.60 o                         
  -6   8   5         89.29         82.72        11.92 o                         
  -5   8   5        272.66        259.60        25.20 o                         
  -4   8   5        397.43        369.10        33.53 o                         
  -3   8   5        232.76        217.80        18.51 o                         
  -2   8   5        446.31        538.46        39.11 o                         
  -1   8   5        303.58        283.65        20.65 o                         
   0   8   5        692.39        754.46        28.63 o                         
   1   8   5        235.32        247.52        16.73 o                         
   2   8   5        365.49        404.50        21.47 o                         
   3   8   5         27.36         29.31        10.71 o                         
  -6   9   5         24.01         21.23        10.15 o                         
  -5   9   5        202.51        188.80        17.84 o                         
  -4   9   5          0.01          0.06        18.39 o                         
  -3   9   5        479.77        529.52        29.73 o                         
  -2   9   5         10.75         13.60        11.38 o                         
  -1   9   5        194.46        230.41        20.66 o                         
   0   9   5         19.75         10.62        11.83 o                         
   1   9   5        201.58        215.88        16.59 o                         
   2   9   5          7.48         11.37         7.14 o                         
  -4  10   5         26.07         17.02        12.14 o                         
  -3  10   5          3.23          0.47        12.46 o                         
  -2  10   5         51.05         63.56        14.77 o                         
  -1  10   5         23.81          9.15        13.30 o                         
   0  10   5          5.42          0.05        12.49 o                         
  -1 -10   6       1076.82       1203.76        76.66 o                         
   0 -10   6        158.52         99.95        63.88 o                         
   2 -10   6         13.25         14.96        20.25 o                         
   3 -10   6        811.66        837.92        62.32 o                         
  -2  -9   6        561.49        612.87        35.37 o                         
  -1  -9   6        202.09        158.34        43.34 o                         
   0  -9   6        436.62        440.63        29.86 o                         
   1  -9   6        223.64        139.06        82.89 o                         
   2  -9   6        137.68        128.70        27.73 o                         
   3  -9   6        170.43        219.06        32.41 o                         
   4  -9   6          5.49         -1.20        12.06 o                         
  -4  -8   6         87.07         87.81        12.68 o                         
  -3  -8   6          0.05         -1.69         5.61 o                         
  -2  -8   6         93.85         86.00        15.06 o                         
  -1  -8   6         57.76         51.84        12.22 o                         
   0  -8   6         64.68         45.63        15.91 o                         
   1  -8   6        249.25        263.31        35.84 o                         
   2  -8   6         36.67         57.02        20.88 o                         
   3  -8   6        703.44        796.51        38.00 o                         
   4  -8   6         18.87         25.65        12.01 o                         
   5  -8   6        471.51        430.48        27.94 o                         
  -5  -7   6          0.02          1.57         6.42 o                         
  -4  -7   6        572.87        561.64        23.88 o                         
  -3  -7   6         94.84         91.96        10.92 o                         
  -2  -7   6       2015.61       2071.79        59.18 o                         
  -1  -7   6        834.31        897.40        30.22 o                         
   0  -7   6       1575.35       1550.73       137.89 o                         
   1  -7   6       1696.85       1777.14        69.89 o                         
   2  -7   6       1723.46       1915.33        71.66 o                         
   3  -7   6       2006.93       2203.78        66.08 o                         
   4  -7   6       1035.87       1110.34        38.32 o                         
   5  -7   6       1273.40       1324.42        44.97 o                         
   6  -7   6         87.09         83.27        12.87 o                         
  -5  -6   6          2.26          3.07         7.01 o                         
  -4  -6   6       1404.75       1310.61        51.04 o                         
  -3  -6   6        350.56        343.69        17.09 o                         
  -2  -6   6       3128.37       3154.11        84.76 o                         
  -1  -6   6        275.44        290.92        14.68 o                         
   0  -6   6       3578.35       3723.94       122.51 o                         
   1  -6   6       1179.86       1304.88        42.24 o                         
   2  -6   6       2078.31       2336.44        59.14 o                         
   3  -6   6       1220.21       1286.82        41.55 o                         
   4  -6   6        261.27        280.41        16.88 o                         
   5  -6   6        358.86        373.45        19.60 o                         
   6  -6   6        266.10        283.10        18.90 o                         
  -6  -5   6        342.90        310.72        17.28 o                         
  -5  -5   6        140.09        119.08        10.82 o                         
  -4  -5   6       1072.57       1047.48        34.18 o                         
  -3  -5   6        242.27        251.27        13.86 o                         
  -2  -5   6        728.28        754.89        25.37 o                         
  -1  -5   6         17.61         11.07         5.94 o                         
   0  -5   6       1158.36       1224.50        88.99 o                         
   1  -5   6          5.58          2.94         2.93 o                         
   2  -5   6        339.71        390.98        14.89 o                         
   3  -5   6        131.51        151.93        11.71 o                         
   4  -5   6         78.49         98.43        10.37 o                         
   5  -5   6          3.25          3.15         7.05 o                         
   6  -5   6         13.89         12.71        15.22 o                         
   7  -5   6          9.39         10.84        12.77 o                         
  -7  -4   6         48.70         39.19        14.22 o                         
  -6  -4   6          2.58         -0.80         7.22 o                         
  -5  -4   6          9.07          4.51         6.93 o                         
  -4  -4   6          0.02          4.70         5.88 o                         
  -3  -4   6         87.03         94.14         8.28 o                         
  -2  -4   6          1.99         -2.82         4.10 o                         
  -1  -4   6          0.78         -3.06         3.06 o                         
   0  -4   6        528.82        570.99        24.85 o                         
   1  -4   6         33.55         35.40         5.31 o                         
   2  -4   6       1081.89       1116.28        30.76 o                         
   3  -4   6          2.91          1.99         4.01 o                         
   4  -4   6        441.89        463.93        19.77 o                         
   5  -4   6        387.52        425.97        19.86 o                         
   6  -4   6        366.96        354.21        25.51 o                         
   7  -4   6        214.35        226.94        23.12 o                         
  -7  -3   6        173.08        178.39        16.42 o                         
  -6  -3   6        107.05         97.19        10.87 o                         
  -5  -3   6         99.66        112.56        10.16 o                         
  -4  -3   6        757.61        755.30        26.81 o                         
  -3  -3   6       2538.55       2636.60        73.46 o                         
  -2  -3   6       2729.87       2691.05        62.90 o                         
   0  -3   6       5359.89       5505.69       183.24 o                         
   1  -3   6          0.66          2.62         4.30 o                         
   2  -3   6       4585.96       4922.13       349.78 o                         
   3  -3   6         15.41          9.94         4.72 o                         
   4  -3   6       2954.78       2992.32        85.23 o                         
   5  -3   6        153.75        138.59        15.70 o                         
   6  -3   6        487.25        467.35        28.31 o                         
   7  -3   6        122.54        125.51        19.01 o                         
  -7  -2   6        489.44        519.73        21.58 o                         
  -6  -2   6         70.61         74.77        10.43 o                         
  -5  -2   6       1687.89       1759.44        46.11 o                         
  -4  -2   6       1624.50       1650.82        42.65 o                         
  -3  -2   6        827.82        877.81        29.73 o                         
  -2  -2   6       3761.03       3866.76       131.94 o                         
  -1  -2   6        410.67        393.49        40.05 o                         
   0  -2   6       4251.14       3995.18       157.36 o                         
   1  -2   6        725.27        314.42        24.62 o                         
   2  -2   6       3118.21       2721.79       380.01 o                         
   3  -2   6        409.64        425.21        24.71 o                         
   4  -2   6       1154.90       1106.03        92.24 o                         
   5  -2   6        103.12        109.16        10.88 o                         
   6  -2   6        204.83        182.48        19.50 o                         
   7  -2   6         27.45         22.57        15.27 o                         
  -8  -1   6          3.12          7.69        13.13 o                         
  -7  -1   6        315.20        311.31        16.73 o                         
  -6  -1   6        187.59        185.44        12.37 o                         
  -5  -1   6        987.48        978.56        28.51 o                         
  -4  -1   6         61.99         63.96         7.04 o                         
  -3  -1   6        799.72        818.67        24.20 o                         
  -2  -1   6        683.75        710.79        19.98 o                         
  -1  -1   6        799.81        874.46        52.35 o                         
   0  -1   6       1050.28       1151.40        58.27 o                         
   1  -1   6          6.51          4.19         3.30 o                         
   2  -1   6         55.27         64.67         6.14 o                         
   3  -1   6        242.65        239.88        15.42 o                         
   4  -1   6         10.39         13.13         6.88 o                         
   5  -1   6         63.17         65.41        11.13 o                         
   6  -1   6          4.33          8.19         8.29 o                         
   7  -1   6          3.62         -6.47        12.01 o                         
  -8   0   6          1.61          3.77        10.01 o                         
  -7   0   6          1.32         -8.98         8.98 o                         
  -6   0   6          0.33         -0.03         6.25 o                         
  -5   0   6        104.88        101.49         8.62 o                         
  -4   0   6         42.77         50.20         6.18 o                         
  -3   0   6        685.72        724.63        18.30 o                         
  -2   0   6         58.19         59.88         5.58 o                         
  -1   0   6        722.02        727.89        27.65 o                         
   0   0   6       1043.33        407.79        47.52 o                         
   1   0   6        744.63        652.58        56.91 o                         
   2   0   6        482.48        521.04        23.57 o                         
   3   0   6        228.37        231.43        15.42 o                         
   4   0   6       1021.50       1110.93        45.03 o                         
   5   0   6         51.65         43.87         8.24 o                         
   6   0   6        542.91        562.95        24.64 o                         
   7   0   6         13.81         17.11        10.51 o                         
  -8   1   6         60.06         45.84        11.15 o                         
  -7   1   6        591.74        581.49        24.49 o                         
  -6   1   6          3.03         -2.48         6.27 o                         
  -5   1   6       2522.09       2533.95        62.24 o                         
  -4   1   6          4.20          0.25         4.02 o                         
  -3   1   6       2558.44       2665.40        62.95 o                         
  -2   1   6        279.17        274.17        13.36 o                         
  -1   1   6       6106.13       6181.78       164.07 o                         
   0   1   6        534.40        503.29        24.31 o                         
   1   1   6       2697.79       2742.67        94.63 o                         
   2   1   6       2362.39       2361.91        83.07 o                         
   3   1   6        614.29        585.68        21.76 o                         
   4   1   6        868.99        928.59        31.95 o                         
   5   1   6         88.61         90.20        10.56 o                         
   6   1   6        317.84        322.02        18.95 o                         
   7   1   6          8.25        -11.35        11.35 o                         
  -8   2   6         51.08         54.73        11.25 o                         
  -7   2   6        425.65        411.72        20.32 o                         
  -6   2   6        170.36        175.54        12.94 o                         
  -5   2   6       1046.43        999.96        50.64 o                         
  -4   2   6        118.00        142.00        11.23 o                         
  -3   2   6       2711.24       2672.41        57.21 o                         
  -2   2   6          3.68          2.59         3.16 o                         
  -1   2   6       1600.84       1584.94        44.74 o                         
   0   2   6        157.66        163.54        11.65 o                         
   1   2   6        187.32        146.86        11.21 o                         
   2   2   6         85.67         92.39         8.28 o                         
   3   2   6        349.45        356.32        16.49 o                         
   4   2   6         96.78         80.64         9.53 o                         
   5   2   6          1.73          5.56         7.44 o                         
   6   2   6         53.19         46.08        10.70 o                         
  -8   3   6        174.39        166.94        15.34 o                         
  -7   3   6        187.76        174.33        13.99 o                         
  -6   3   6        378.77        364.85        18.72 o                         
  -5   3   6         43.46         37.94         7.90 o                         
  -4   3   6        258.15        244.11        14.58 o                         
  -3   3   6        344.86        377.57        15.46 o                         
  -2   3   6        491.92        515.62        17.83 o                         
  -1   3   6         11.58         10.56         4.04 o                         
   0   3   6        399.54        405.47        20.02 o                         
   1   3   6         50.59         53.90         6.46 o                         
   2   3   6         51.02         53.87         7.11 o                         
   3   3   6         96.66        103.61         9.95 o                         
   4   3   6          6.11         15.57         7.15 o                         
   5   3   6          8.23         15.17         8.13 o                         
   6   3   6         44.09         67.59        12.42 o                         
  -8   4   6          4.23         -2.06         9.03 o                         
  -7   4   6         25.44         21.85        10.64 o                         
  -6   4   6        107.45         97.32        10.98 o                         
  -5   4   6         31.74         24.69         7.53 o                         
  -4   4   6        118.71        105.89        16.88 o                         
  -3   4   6        417.20        441.55        17.63 o                         
  -2   4   6         31.29         37.87         4.92 o                         
  -1   4   6        848.89        866.69        27.17 o                         
   0   4   6         25.08         28.99         7.04 o                         
   1   4   6        482.62        507.81        19.64 o                         
   2   4   6        163.86        159.84        11.46 o                         
   3   4   6        612.24        636.69        25.29 o                         
   4   4   6        144.12        145.36        13.34 o                         
   5   4   6        128.70        126.66        13.68 o                         
  -8   5   6          2.87          6.60        10.74 o                         
  -7   5   6          5.06         14.31         8.98 o                         
  -6   5   6        604.59        618.84        25.55 o                         
  -5   5   6        243.92        232.32        14.28 o                         
  -4   5   6        394.88        403.88        49.35 o                         
  -3   5   6       1058.20       1070.44        34.03 o                         
  -2   5   6        157.19        159.43        13.58 o                         
  -1   5   6       1252.19       1333.17        39.57 o                         
   0   5   6        233.60        228.42        10.43 o                         
   1   5   6       2912.38       2861.76        82.58 o                         
   2   5   6         57.44         48.11         8.19 o                         
   3   5   6        590.26        593.62        24.51 o                         
   4   5   6          3.58         12.02         8.73 o                         
   5   5   6        265.45        251.76        19.05 o                         
  -7   6   6        329.05        312.46        24.00 o                         
  -6   6   6         23.80         22.97         8.75 o                         
  -5   6   6       1381.67       1360.78        50.09 o                         
  -4   6   6        202.26        199.18        13.11 o                         
  -3   6   6       1530.70       1481.55        56.06 o                         
  -2   6   6        431.50        481.21        48.30 o                         
  -1   6   6       2537.83       2632.58        73.50 o                         
   0   6   6         28.47         26.81         5.71 o                         
   1   6   6       1140.93       1139.41        38.00 o                         
   2   6   6          3.07          3.17         6.98 o                         
   3   6   6        617.75        586.11        25.73 o                         
   4   6   6          4.93         -4.46         8.99 o                         
  -7   7   6         27.76         22.31         9.90 o                         
  -6   7   6        157.23        143.07        13.71 o                         
  -5   7   6         78.45         75.53        10.36 o                         
  -4   7   6        231.57        209.50        13.79 o                         
  -3   7   6         11.34         14.67         9.28 o                         
  -2   7   6         79.47         92.08        19.16 o                         
  -1   7   6        106.87        117.05        10.47 o                         
   0   7   6        711.76        704.44        22.44 o                         
   1   7   6        336.44        334.91        30.42 o                         
   2   7   6        299.42        283.61        17.48 o                         
   3   7   6        116.15        163.44        15.27 o                         
   4   7   6        108.46        111.25        25.24 o                         
  -6   8   6         18.19         33.31         9.67 o                         
  -5   8   6         67.82         74.15        10.83 o                         
  -4   8   6         68.28         55.29        12.35 o                         
  -3   8   6        210.01        229.99        26.95 o                         
  -2   8   6         69.06         87.15        13.06 o                         
  -1   8   6        196.10        234.93        26.64 o                         
   0   8   6        111.28        108.37         9.82 o                         
   1   8   6        140.25        169.20        13.00 o                         
   2   8   6         23.46         12.36         8.99 o                         
   3   8   6        228.96        225.92        32.41 o                         
  -5   9   6          4.25          3.12        11.22 o                         
  -4   9   6        284.34        266.70        21.77 o                         
  -3   9   6          9.23         12.11        11.00 o                         
  -2   9   6        195.66        200.97        21.19 o                         
  -1   9   6        117.93        144.37        17.10 o                         
   0   9   6        172.45        168.36        18.79 o                         
   1   9   6         45.38         65.69         9.75 o                         
  -3  10   6        110.17        112.59        17.70 o                         
  -2  10   6        245.31        251.91        24.77 o                         
  -1  10   6        152.53        167.99        19.28 o                         
  -2  -9   7        550.65        563.69        40.98 o                         
  -1  -9   7       1031.81        580.20       133.84 o                         
   0  -9   7       1537.64       1596.75        80.24 o                         
   1  -9   7        808.53        963.50        69.80 o                         
   2  -9   7       1828.33       2127.68       119.35 o                         
   3  -9   7        450.45        618.86        51.73 o                         
   4  -9   7       1201.37       1395.09        84.45 o                         
  -3  -8   7        770.71        779.28        29.73 o                         
  -2  -8   7        273.79        278.91        17.84 o                         
  -1  -8   7        429.00        460.15        27.28 o                         
   0  -8   7        507.40        229.33        40.04 o                         
   1  -8   7        198.96        286.06        38.95 o                         
   2  -8   7        126.62        140.23        27.73 o                         
   3  -8   7         15.64        -14.02        14.02 o                         
   4  -8   7         42.66         34.53        12.89 o                         
   5  -8   7         12.07         15.05        10.55 o                         
  -4  -7   7          0.13          5.24         5.70 o                         
  -3  -7   7         88.60         98.40        11.20 o                         
  -2  -7   7          8.21          1.13         4.58 o                         
  -1  -7   7        163.58        162.23        16.63 o                         
   0  -7   7        285.75        282.01        20.31 o                         
   1  -7   7        275.82        284.48        23.73 o                         
   2  -7   7        408.99        469.29        40.20 o                         
   3  -7   7        269.38        273.86        21.73 o                         
   4  -7   7        652.53        668.02        27.76 o                         
   5  -7   7         82.76         83.03        12.33 o                         
  -5  -6   7        181.58        196.04        15.85 o                         
  -4  -6   7         11.93          8.38         5.99 o                         
  -3  -6   7        931.38        956.11        32.08 o                         
  -2  -6   7         29.33         18.19         8.65 o                         
  -1  -6   7       1523.59       1616.42        46.79 o                         
   0  -6   7        238.51        247.11        27.73 o                         
   1  -6   7       2140.72       2374.50       153.00 o                         
   2  -6   7        680.12        736.66        28.15 o                         
   3  -6   7       1124.08       1208.44        40.11 o                         
   4  -6   7        951.87       1015.39        35.73 o                         
   5  -6   7        294.10        333.68        19.11 o                         
   6  -6   7        265.13        309.26        26.22 o                         
  -6  -5   7        119.87        149.51        13.04 o                         
  -5  -5   7        934.38        926.54        29.07 o                         
  -4  -5   7        190.03        192.13        20.14 o                         
  -3  -5   7       2668.97       2636.95        72.59 o                         
  -2  -5   7        158.22        146.73        12.92 o                         
  -1  -5   7       4211.10       4368.75       113.09 o                         
   0  -5   7         59.93         23.49        30.07 o                         
   1  -5   7       3225.60       3011.64       451.37 o                         
   2  -5   7        445.17        451.61        17.15 o                         
   3  -5   7       1354.46       1458.89        40.07 o                         
   4  -5   7        567.22        568.10        23.46 o                         
   5  -5   7        515.50        559.01        24.22 o                         
   6  -5   7        197.53        181.54        20.14 o                         
  -6  -4   7        246.35        257.57        16.69 o                         
  -5  -4   7        554.67        553.54        20.76 o                         
  -4  -4   7        282.41        289.83        13.84 o                         
  -3  -4   7        149.78        142.02         9.76 o                         
  -2  -4   7        501.37        500.53        18.81 o                         
  -1  -4   7        816.85        912.40        44.25 o                         
   0  -4   7         15.86         35.87         7.55 o                         
   1  -4   7        297.11        330.59        14.98 o                         
   2  -4   7          0.08         -4.76         4.76 o                         
   3  -4   7         14.79         17.90         5.76 o                         
   4  -4   7        322.25        337.27        16.84 o                         
   5  -4   7         16.77          8.10        13.56 o                         
   6  -4   7         16.96         25.58        12.44 o                         
  -7  -3   7         15.20         18.60         9.69 o                         
  -6  -3   7         10.01          4.94        10.57 o                         
  -5  -3   7         19.03         10.70         8.29 o                         
  -4  -3   7          9.54         17.58         7.90 o                         
  -3  -3   7        231.05        226.32        13.61 o                         
  -2  -3   7         24.16         21.78         5.62 o                         
   0  -3   7        111.37        134.60        11.35 o                         
   1  -3   7       1355.63       1250.32       160.79 o                         
   2  -3   7          8.66          0.75         6.29 o                         
   3  -3   7        404.11        377.49        19.52 o                         
   4  -3   7         16.66         19.41         6.28 o                         
   5  -3   7        598.25        613.12        32.16 o                         
   6  -3   7        109.77         89.98        15.86 o                         
  -7  -2   7         25.28         18.15         9.12 o                         
  -6  -2   7        340.30        362.71        17.31 o                         
  -5  -2   7        275.31        267.80        14.45 o                         
  -4  -2   7       1403.82       1474.57        39.40 o                         
  -3  -2   7       1606.02       1675.29        49.26 o                         
  -2  -2   7       2534.76       2712.50        74.46 o                         
  -1  -2   7       2657.84       2718.36        97.22 o                         
   0  -2   7       1241.67       1131.93        92.70 o                         
   2  -2   7        492.35        512.38        24.62 o                         
   3  -2   7       5007.41       3108.95       157.68 o                         
   4  -2   7         15.44          9.44         7.92 o                         
   5  -2   7       1196.78       1141.12        39.74 o                         
   6  -2   7         26.61         16.62        12.00 o                         
   7  -2   7        218.99        201.30        32.10 o                         
  -7  -1   7          9.81          4.41         8.25 o                         
  -6  -1   7       2089.02       2143.76        55.80 o                         
  -5  -1   7          6.98          9.97         6.14 o                         
  -4  -1   7       3003.54       3045.75        73.32 o                         
  -3  -1   7        919.74        945.73        26.31 o                         
  -2  -1   7       4428.95       4694.29       158.48 o                         
  -1  -1   7       1597.29       1598.24        47.21 o                         
   1  -1   7       2223.12       1136.76        60.76 o                         
   2  -1   7        442.26        415.86        40.20 o                         
   3  -1   7        564.08        555.39        26.55 o                         
   4  -1   7          5.94          7.39         7.70 o                         
   5  -1   7        315.06        324.54        22.17 o                         
   6  -1   7          6.93          6.91         8.51 o                         
  -7   0   7         84.67         97.79        12.80 o                         
  -6   0   7        476.00        462.93        18.74 o                         
  -5   0   7         12.27         11.56         5.98 o                         
  -4   0   7        428.29        420.49        18.90 o                         
  -3   0   7         30.35         25.21         5.22 o                         
  -2   0   7         13.89         16.90         4.30 o                         
  -1   0   7        169.94        170.22        11.11 o                         
   0   0   7        100.11         31.78         7.17 o                         
   1   0   7          5.51          0.09         5.05 o                         
   2   0   7         54.16         64.60         8.91 o                         
   3   0   7        248.74        246.38        17.08 o                         
   4   0   7        136.58        133.46        14.02 o                         
   5   0   7        205.05        197.51        18.37 o                         
   6   0   7         51.16         57.21        13.63 o                         
  -8   1   7          1.76         -0.21         9.63 o                         
  -7   1   7         71.89         71.74        11.30 o                         
  -6   1   7        202.13        185.88        15.24 o                         
  -5   1   7        221.26        236.79        12.59 o                         
  -4   1   7        209.09        216.70        11.22 o                         
  -3   1   7        973.55       1029.56        24.84 o                         
  -2   1   7        925.59        970.90        29.92 o                         
  -1   1   7        719.55        769.93        25.35 o                         
   0   1   7       1392.99        886.54        52.66 o                         
   1   1   7       2209.98       2272.54        80.52 o                         
   2   1   7       1169.67       1193.25        46.27 o                         
   3   1   7        970.54        962.96        39.97 o                         
   4   1   7        126.89        117.74        13.86 o                         
   5   1   7        400.52        385.06        19.92 o                         
   6   1   7         17.06         14.59         9.50 o                         
  -8   2   7         82.66         80.74        12.67 o                         
  -7   2   7         33.53         25.33         9.14 o                         
  -6   2   7        191.89        242.45        15.71 o                         
  -5   2   7         54.58         64.88         8.51 o                         
  -4   2   7       1710.84       1872.00        42.48 o                         
  -3   2   7         10.34          6.12         3.94 o                         
  -2   2   7       2677.79       2874.03        76.84 o                         
  -1   2   7         80.80         93.69         8.76 o                         
   0   2   7       2423.70       2366.41       116.70 o                         
   1   2   7        107.54        128.18        16.36 o                         
   2   2   7       1699.17       1740.82        64.34 o                         
   3   2   7         30.08         35.23         7.19 o                         
   4   2   7        611.01        605.40        24.37 o                         
   5   2   7         62.69         69.34        10.70 o                         
   6   2   7        135.07        130.12        14.77 o                         
  -8   3   7         58.78         64.84        19.01 o                         
  -7   3   7        359.62        355.91        18.89 o                         
  -6   3   7        611.49        622.29        24.52 o                         
  -5   3   7        104.52        104.12         9.24 o                         
  -4   3   7       1528.50       1531.74        40.01 o                         
  -3   3   7        660.94        705.05        25.65 o                         
  -2   3   7       2213.12       2380.10        65.02 o                         
  -1   3   7        149.07        137.32        21.35 o                         
   0   3   7       2895.26       3029.67       105.32 o                         
   1   3   7         27.62         29.97        10.75 o                         
   2   3   7        975.42        911.19        31.17 o                         
   3   3   7          0.16          4.28         6.41 o                         
   4   3   7        397.04        329.93        18.00 o                         
   5   3   7          2.25          6.01         8.76 o                         
  -7   4   7         10.94          8.52         8.59 o                         
  -6   4   7         14.43         24.30         8.44 o                         
  -5   4   7        251.48        218.58        21.33 o                         
  -4   4   7        123.62        125.85        10.73 o                         
  -3   4   7          5.95          7.07         5.44 o                         
  -2   4   7        290.72        312.87        17.10 o                         
  -1   4   7          5.75         10.33         5.14 o                         
   0   4   7          0.19          8.62         6.70 o                         
   1   4   7        163.33        171.87        11.51 o                         
   2   4   7          1.92         -0.18         5.58 o                         
   3   4   7          1.32          6.33         6.76 o                         
   4   4   7         34.61         44.24        10.21 o                         
   5   4   7          9.64         12.91         9.31 o                         
  -7   5   7         38.19         36.79        22.90 o                         
  -6   5   7          1.92          4.18         7.60 o                         
  -5   5   7         63.19         58.79         9.43 o                         
  -4   5   7        251.82        236.08        19.79 o                         
  -3   5   7        120.75        129.04        13.23 o                         
  -2   5   7        762.99        780.87        33.78 o                         
  -1   5   7          1.33          9.91         5.45 o                         
   0   5   7        315.68        347.43        20.44 o                         
   1   5   7         91.76         81.03         9.36 o                         
   2   5   7        497.22        526.56        22.55 o                         
   3   5   7        109.59        122.19        12.66 o                         
   4   5   7        376.58        439.46        23.10 o                         
  -7   6   7         71.23         81.62        12.64 o                         
  -6   6   7         27.37         27.71         9.40 o                         
  -5   6   7        541.16        521.78        30.96 o                         
  -4   6   7         18.50         24.57         9.60 o                         
  -3   6   7        172.54        157.70        15.19 o                         
  -2   6   7         71.86        103.81        15.11 o                         
  -1   6   7        232.40        238.24        13.61 o                         
   0   6   7        645.66        719.63        22.05 o                         
   1   6   7         20.43         13.47         8.39 o                         
   2   6   7        218.84        238.96        20.85 o                         
   3   6   7          1.37         -1.37         7.98 o                         
   4   6   7         20.80         25.21        15.28 o                         
  -6   7   7          3.16          1.74         8.60 o                         
  -5   7   7        219.66        205.82        15.41 o                         
  -4   7   7         32.12         33.59        11.21 o                         
  -3   7   7        425.25        388.72        34.74 o                         
  -2   7   7         78.51        106.65        13.35 o                         
  -1   7   7        258.60        247.30        18.10 o                         
   0   7   7         21.44         30.61         6.77 o                         
   1   7   7          6.41         -7.08         7.08 o                         
   2   7   7        105.56         97.33        12.20 o                         
   3   7   7         46.20         40.89        11.03 o                         
  -6   8   7         88.77         74.41        12.21 o                         
  -5   8   7          5.49         14.58        11.66 o                         
  -4   8   7         77.09         87.15        14.91 o                         
  -3   8   7         21.35         14.54        10.56 o                         
  -2   8   7         23.22         32.31        11.02 o                         
  -1   8   7          5.30          5.39         9.90 o                         
   0   8   7         93.58         95.56        11.35 o                         
   1   8   7         38.08         29.56         9.53 o                         
   2   8   7        112.38        124.44        13.85 o                         
  -4   9   7          8.45          7.64        11.73 o                         
  -3   9   7        104.52        119.82        16.36 o                         
  -2   9   7        148.06        156.82        17.70 o                         
  -1   9   7        123.65        135.95        16.83 o                         
   0   9   7         33.60         62.16        19.01 o                         
  -1  -9   8        363.51        265.92        71.34 o                         
   0  -9   8        420.72        437.41        52.51 o                         
   1  -9   8        849.01       1095.31        77.90 o                         
   2  -9   8        140.06        117.48        28.67 o                         
  -3  -8   8          1.21          7.39        12.47 o                         
  -2  -8   8       1697.82       1831.90        55.04 o                         
  -1  -8   8        413.07        447.24        27.42 o                         
   0  -8   8       1464.97       1594.83        92.24 o                         
   1  -8   8        694.54        770.30        61.08 o                         
   2  -8   8        695.08        860.36        62.32 o                         
   3  -8   8        703.51        924.55        63.88 o                         
   4  -8   8        446.55        542.52        46.43 o                         
  -4  -7   8        546.60        511.62        23.35 o                         
  -3  -7   8         21.09         19.53         6.34 o                         
  -2  -7   8        646.94        670.69        25.52 o                         
  -1  -7   8          8.82         11.02         7.46 o                         
   0  -7   8        323.06        365.21        36.77 o                         
   1  -7   8         66.73         53.99        14.90 o                         
   2  -7   8         92.45        120.28        25.24 o                         
   3  -7   8         47.78         72.61        20.57 o                         
   4  -7   8          6.13          4.59         9.13 o                         
   5  -7   8          6.56         13.05         9.97 o                         
  -5  -6   8          7.24          8.62         8.46 o                         
  -4  -6   8        120.61        117.15        12.42 o                         
  -3  -6   8         20.74         13.58         6.02 o                         
  -2  -6   8        266.44        248.22        14.55 o                         
  -1  -6   8          4.39          3.79         6.75 o                         
   1  -6   8         50.11         29.32        12.78 o                         
   2  -6   8       1117.86       1194.11        50.56 o                         
   3  -6   8        385.74        417.34        20.55 o                         
   4  -6   8        645.88        698.87        28.29 o                         
   5  -6   8        316.52        327.23        24.19 o                         
  -5  -5   8        289.69        279.88        18.07 o                         
  -4  -5   8        317.30        348.89        18.30 o                         
  -3  -5   8        338.00        352.03        17.01 o                         
  -2  -5   8       2011.14       2146.87        59.98 o                         
  -1  -5   8         84.65         72.61        18.07 o                         
   1  -5   8         13.89         14.00        11.30 o                         
   2  -5   8       1502.04       1761.79        46.99 o                         
   3  -5   8        118.89        134.39        10.76 o                         
   4  -5   8        903.46       1004.24        35.56 o                         
   5  -5   8        219.97        253.19        22.74 o                         
   6  -5   8         82.05        105.32        24.31 o                         
  -6  -4   8        247.44        222.56        15.42 o                         
  -5  -4   8        759.91        751.97        25.22 o                         
  -4  -4   8        925.54        892.84        27.47 o                         
  -3  -4   8        377.34        390.15        26.94 o                         
  -2  -4   8       1909.72       1965.95        54.83 o                         
   1  -4   8         48.07         50.48         7.00 o                         
   2  -4   8       2189.70       2358.93        67.65 o                         
   3  -4   8         88.12         80.33         9.52 o                         
   4  -4   8        370.02        396.05        24.68 o                         
   5  -4   8         54.77         57.91        13.39 o                         
   6  -4   8        423.61        419.48        29.08 o                         
  -6  -3   8         12.54         16.45        10.06 o                         
  -5  -3   8        227.35        223.30        16.22 o                         
  -4  -3   8        201.62        204.40        14.53 o                         
  -3  -3   8        584.96        624.66        24.05 o                         
  -2  -3   8          9.23          6.29         4.72 o                         
  -1  -3   8          6.44         -0.60         6.10 o                         
   0  -3   8         98.38         68.10        51.10 o                         
   1  -3   8          3.93          5.65         6.01 o                         
   2  -3   8         19.38         13.43         6.38 o                         
   3  -3   8         51.46         28.23        16.83 o                         
   4  -3   8          5.92          2.49         5.80 o                         
   5  -3   8          3.00          4.36         9.91 o                         
   6  -3   8        114.77        151.43        19.61 o                         
  -7  -2   8         40.03         29.00        10.22 o                         
  -6  -2   8         27.01         32.76         8.83 o                         
  -5  -2   8         43.17         45.22         8.46 o                         
  -4  -2   8         28.39         18.87         7.71 o                         
  -3  -2   8         47.18         55.07         8.25 o                         
  -2  -2   8         20.13         12.61         6.40 o                         
   0  -2   8        875.65        783.39        33.18 o                         
   3  -2   8        362.86        394.19        31.16 o                         
   4  -2   8        544.57        475.50        72.45 o                         
   5  -2   8          1.00         -0.09         7.71 o                         
   6  -2   8        359.54        402.24        28.28 o                         
  -7  -1   8        144.00        151.30        13.43 o                         
  -6  -1   8        346.03        337.87        16.66 o                         
  -5  -1   8        119.08        145.83        11.32 o                         
  -4  -1   8       1034.07       1081.04        30.85 o                         
  -3  -1   8       2709.35       2953.46        71.03 o                         
  -2  -1   8       2422.43       2573.62        71.27 o                         
  -1  -1   8       2013.11       1797.09       147.04 o                         
   2  -1   8       2819.48       1494.18        83.82 o                         
   3  -1   8        329.22        310.76        20.68 o                         
   4  -1   8       2172.39       2199.49        82.30 o                         
   5  -1   8         48.01         45.58        11.89 o                         
   6  -1   8        431.89        425.38        23.44 o                         
  -7   0   8        530.64        552.62        25.08 o                         
  -6   0   8        188.43        215.60        13.92 o                         
  -5   0   8       2794.85       2980.07        73.22 o                         
  -4   0   8         17.51         32.25         6.70 o                         
  -3   0   8       2787.27       3027.64        72.11 o                         
  -2   0   8         85.34         89.60         6.73 o                         
   0   0   8         28.98         17.03        17.45 o                         
   1   0   8       4399.11       2353.91       123.40 o                         
   2   0   8         59.56         47.99         9.41 o                         
   3   0   8        705.29        701.49        45.96 o                         
   4   0   8          6.68         11.22         8.59 o                         
   5   0   8        273.59        275.08        22.46 o                         
   6   0   8          3.04         13.55        12.16 o                         
  -7   1   8        217.14        209.27        16.60 o                         
  -6   1   8          8.89         18.90         8.53 o                         
  -5   1   8        606.73        626.57        21.47 o                         
  -4   1   8         33.50         34.88         6.63 o                         
  -3   1   8        627.76        666.77        18.19 o                         
  -2   1   8          2.81          6.15         3.78 o                         
  -1   1   8        567.15        601.41        25.56 o                         
   0   1   8         18.33         12.46         6.47 o                         
   1   1   8         13.17         21.49         7.56 o                         
   2   1   8         32.51         39.59         8.81 o                         
   3   1   8         12.52         10.87         8.14 o                         
   4   1   8        174.72        200.14        18.06 o                         
   5   1   8          9.98         15.55        10.63 o                         
   6   1   8         57.26         60.14        23.37 o                         
  -7   2   8         29.31         37.54        10.28 o                         
  -6   2   8          0.03         -0.96         7.31 o                         
  -5   2   8        309.18        353.29        17.08 o                         
  -4   2   8        105.51        111.87         8.08 o                         
  -3   2   8        828.98        916.91        23.23 o                         
  -2   2   8         24.01         19.22         4.66 o                         
   0   2   8        381.54        455.96        45.18 o                         
   1   2   8       1110.59       1095.23        56.40 o                         
   2   2   8        324.01        352.94        31.16 o                         
   3   2   8        714.35        701.29        33.00 o                         
   4   2   8        376.76        398.05        25.19 o                         
   5   2   8        262.24        269.46        23.34 o                         
  -7   3   8        179.44        196.72        15.58 o                         
  -6   3   8        218.93        247.71        16.43 o                         
  -5   3   8        782.17        821.93        28.91 o                         
  -4   3   8        161.53        169.58         9.71 o                         
  -3   3   8        674.91        715.02        29.27 o                         
  -2   3   8         58.33         43.11         8.13 o                         
  -1   3   8       1543.47       1001.21        60.14 o                         
   0   3   8         30.18         29.17         7.90 o                         
   1   3   8       1076.69       1078.57        43.63 o                         
   2   3   8        166.30        193.73        22.75 o                         
   3   3   8        418.57        413.70        24.68 o                         
   4   3   8         27.03         29.23        11.69 o                         
   5   3   8        117.80        109.16        13.39 o                         
  -7   4   8          3.60         -5.73         8.17 o                         
  -6   4   8        343.87        313.43        17.30 o                         
  -5   4   8          4.50         12.18         6.51 o                         
  -4   4   8        432.36        456.02        16.90 o                         
  -3   4   8        236.50        284.90        14.27 o                         
  -2   4   8        530.76        536.32        24.25 o                         
  -1   4   8        187.94        198.39        16.73 o                         
   0   4   8         65.22         52.34         9.44 o                         
   1   4   8         24.62         20.28         8.12 o                         
   2   4   8        100.62         85.14        12.19 o                         
   3   4   8        122.71        105.15        11.34 o                         
   4   4   8          8.02          7.72         8.54 o                         
  -7   5   8          3.59          2.34         8.42 o                         
  -6   5   8        149.99        133.92        13.81 o                         
  -5   5   8         86.98         86.66        10.82 o                         
  -4   5   8        116.66        106.14        34.74 o                         
  -3   5   8         12.13         10.05        11.53 o                         
  -2   5   8         47.17         54.29         7.96 o                         
  -1   5   8         72.89         75.64        11.66 o                         
   0   5   8         77.68         68.25        11.31 o                         
   1   5   8          4.22          3.49         8.46 o                         
   2   5   8          7.53          4.91         7.49 o                         
   3   5   8         87.74         99.89        12.22 o                         
   4   5   8          3.08         -4.68         8.77 o                         
  -6   6   8          6.92         15.89         9.40 o                         
  -5   6   8          4.27          4.48        10.47 o                         
  -4   6   8         45.15         44.64        11.62 o                         
  -3   6   8        235.67        270.91        18.82 o                         
  -2   6   8        209.23        194.92        16.08 o                         
  -1   6   8        298.68        367.85        17.88 o                         
   0   6   8        213.10        212.52        18.28 o                         
   1   6   8        161.80        225.68        19.48 o                         
   2   6   8         72.20         65.36        10.56 o                         
   3   6   8        176.59        186.10        16.13 o                         
  -6   7   8        583.20        587.20        40.35 o                         
  -5   7   8         65.85         86.45        15.47 o                         
  -4   7   8        732.00        763.88        82.11 o                         
  -3   7   8        105.89        119.38        14.75 o                         
  -2   7   8        406.35        391.43        22.54 o                         
  -1   7   8         81.81        109.52        10.98 o                         
   0   7   8        432.87        417.53        25.47 o                         
   1   7   8        397.63        397.13        20.39 o                         
   2   7   8        192.81        172.24        15.55 o                         
  -5   8   8         18.43         20.76        12.54 o                         
  -4   8   8         88.94         88.09        35.84 o                         
  -3   8   8         99.55        100.29        14.82 o                         
  -2   8   8        271.27        253.62        19.49 o                         
  -1   8   8          9.15         -1.78         9.57 o                         
   0   8   8         14.35         33.71        12.42 o                         
   1   8   8         44.53         37.66        10.47 o                         
  -3   9   8          5.32          8.54        11.66 o                         
  -2   9   8         64.22         82.27        27.73 o                         
  -1   9   8         16.81         21.50        23.68 o                         
  -2  -8   9         36.76         34.28        21.81 o                         
   0  -8   9        346.39        377.79        57.96 o                         
   1  -8   9       1018.15       1110.27        79.15 o                         
   2  -8   9        674.31        771.55        58.58 o                         
   3  -8   9        400.35        377.36        39.57 o                         
  -3  -7   9       1517.47       1543.45        53.55 o                         
  -2  -7   9         38.68         58.93        13.26 o                         
   0  -7   9         61.72         63.40        16.07 o                         
   1  -7   9       1478.98       1636.19        69.13 o                         
   2  -7   9        192.65        226.23        33.97 o                         
   3  -7   9        796.18        996.85        65.75 o                         
   4  -7   9        232.25        278.50        24.11 o                         
  -4  -6   9        201.83        198.92        15.40 o                         
  -3  -6   9        494.21        456.51        20.81 o                         
  -2  -6   9         61.77         50.00        11.87 o                         
   0  -6   9          1.22          6.24        10.74 o                         
   1  -6   9         40.36         68.62        16.17 o                         
   2  -6   9         10.67         21.71        12.54 o                         
   3  -6   9         14.41         20.21        11.55 o                         
   4  -6   9          2.81          2.01        11.21 o                         
  -5  -5   9         37.68         23.36         8.83 o                         
  -4  -5   9         78.61         74.41         9.07 o                         
  -3  -5   9        535.46        536.74        22.06 o                         
  -2  -5   9        256.29        258.18        20.10 o                         
   0  -5   9         17.80         12.19        10.10 o                         
   1  -5   9       1798.98       1766.78       141.00 o                         
   2  -5   9         24.78         36.51         9.71 o                         
   3  -5   9       1483.04       1576.00        52.00 o                         
   4  -5   9          9.77         20.23        11.21 o                         
   5  -5   9        852.60        909.45        44.25 o                         
  -5  -4   9        395.31        390.31        17.92 o                         
  -4  -4   9        452.93        434.52        23.89 o                         
  -3  -4   9       1319.32       1360.84        41.37 o                         
   1  -4   9       2586.07       3096.49       109.77 o                         
   2  -4   9         44.77         52.01         8.22 o                         
   3  -4   9       1542.87       1613.71        63.11 o                         
   4  -4   9         49.58         45.87        12.44 o                         
   5  -4   9        379.44        370.84        27.40 o                         
  -6  -3   9        584.83        581.61        26.91 o                         
  -5  -3   9        113.27        119.28        13.38 o                         
  -4  -3   9       1497.36       1633.65        51.15 o                         
  -3  -3   9        583.69        572.14        27.11 o                         
   1  -3   9        812.29        739.19        63.89 o                         
   2  -3   9        256.31        273.91        25.24 o                         
   4  -3   9         32.41         21.43         7.73 o                         
   5  -3   9         82.91        107.08        17.12 o                         
  -6  -2   9         77.68         57.33        10.62 o                         
  -5  -2   9         19.16         18.35         9.06 o                         
  -4  -2   9         70.43         83.81        10.93 o                         
  -3  -2   9         67.63         74.29         9.70 o                         
  -2  -2   9        531.27        532.07        88.97 o                         
  -1  -2   9          0.32          1.16         5.93 o                         
   0  -2   9         28.31         24.84        14.67 o                         
   1  -2   9          2.79          1.78         5.62 o                         
   2  -2   9          0.07          0.25         6.03 o                         
   3  -2   9         90.74         47.74        37.24 o                         
   4  -2   9        104.14         74.48        22.59 o                         
   5  -2   9        116.77        118.10        26.49 o                         
  -6  -1   9         29.78         28.17         9.07 o                         
  -5  -1   9         62.92         60.91         9.54 o                         
  -4  -1   9          3.83          4.70         6.61 o                         
  -3  -1   9        878.01        967.24        32.69 o                         
  -2  -1   9         28.22         26.95         9.88 o                         
  -1  -1   9         19.24         19.92         7.60 o                         
   1  -1   9        216.06        201.30        20.88 o                         
   2  -1   9         34.90         22.11         9.35 o                         
   3  -1   9         57.10         52.87        12.93 o                         
   4  -1   9        176.91        188.70        19.17 o                         
   5  -1   9        116.40        118.16        16.61 o                         
  -7   0   9         11.28          9.79        10.16 o                         
  -6   0   9        461.57        498.04        23.55 o                         
  -5   0   9          0.32         -2.36         6.78 o                         
  -4   0   9       1318.88       1445.61        39.18 o                         
  -3   0   9        504.44        573.24        19.36 o                         
  -2   0   9       2976.22       3386.28       163.60 o                         
  -1   0   9       1002.34        979.53        73.70 o                         
   0   0   9       1698.41       1663.07        85.38 o                         
   2   0   9       1250.00       1122.36       124.80 o                         
   3   0   9       2698.59       2698.89        98.57 o                         
   4   0   9        333.33        357.22        23.90 o                         
   5   0   9       1047.27       1053.72        48.01 o                         
  -7   1   9         68.31         58.68        11.62 o                         
  -6   1   9        409.46        426.11        20.99 o                         
  -5   1   9        349.53        389.01        17.04 o                         
  -4   1   9        604.97        620.27        20.75 o                         
  -3   1   9         26.58         20.99         6.00 o                         
  -2   1   9       1003.80        950.06        56.71 o                         
  -1   1   9          0.66         -5.17         5.17 o                         
   1   1   9         93.17         97.48        12.41 o                         
   2   1   9        307.45        297.36        24.31 o                         
   3   1   9          4.05          5.46         8.46 o                         
   4   1   9         32.24         29.87        11.43 o                         
   5   1   9          0.04         -5.88        11.27 o                         
  -7   2   9        157.65        158.79        15.56 o                         
  -6   2   9         37.25         36.17         9.72 o                         
  -5   2   9         13.08         13.22         7.66 o                         
  -4   2   9         61.82         60.17         7.88 o                         
  -3   2   9        112.65        121.94         9.00 o                         
  -2   2   9         28.38         10.25        13.56 o                         
  -1   2   9        111.86         50.48        37.71 o                         
   0   2   9         57.01         66.65        14.65 o                         
   1   2   9         20.45         13.11         7.92 o                         
   2   2   9         30.73         37.32        13.09 o                         
   3   2   9         54.21         56.85        11.57 o                         
   4   2   9         31.73         49.08        12.54 o                         
   5   2   9         61.16         53.91        14.72 o                         
  -7   3   9          7.32          6.91         9.70 o                         
  -6   3   9        311.31        338.35        18.55 o                         
  -5   3   9          6.32          5.47         7.75 o                         
  -4   3   9        499.54        552.00        17.43 o                         
  -3   3   9         14.32         19.60         7.17 o                         
  -1   3   9          4.53          6.17         6.92 o                         
   0   3   9        945.69        944.11        40.73 o                         
   1   3   9         78.95        110.40        13.44 o                         
   2   3   9        910.49        922.98        40.41 o                         
   3   3   9         63.16         74.70        12.98 o                         
   4   3   9        190.99        197.74        20.10 o                         
  -7   4   9        253.68        246.87        21.26 o                         
  -6   4   9         37.07         47.86         9.73 o                         
  -5   4   9        570.70        629.47        29.01 o                         
  -4   4   9        485.15        564.64        22.94 o                         
  -3   4   9        867.20        819.22        34.37 o                         
  -1   4   9        511.21        404.51        63.57 o                         
   0   4   9        622.15        662.76        32.05 o                         
   1   4   9        299.91        259.18        18.71 o                         
   2   4   9        296.56        344.70        22.70 o                         
   3   4   9        161.02        161.15        19.01 o                         
   4   4   9        136.56        123.95        24.93 o                         
  -6   5   9          9.65         15.56         8.55 o                         
  -5   5   9        145.75        146.90        22.95 o                         
  -4   5   9          2.83          7.66         9.14 o                         
  -3   5   9        493.45        495.06        25.36 o                         
  -2   5   9         15.36          8.81        18.70 o                         
  -1   5   9        320.76        285.02        20.48 o                         
   0   5   9         42.70         35.11        10.51 o                         
   1   5   9        130.83        114.94        14.77 o                         
   2   5   9          1.75         16.11        10.24 o                         
   3   5   9         33.63         24.72        12.33 o                         
  -6   6   9         56.20         50.00        11.55 o                         
  -5   6   9         93.72         70.96        19.16 o                         
  -4   6   9         61.85         71.58        15.11 o                         
  -3   6   9          0.67          1.15         9.10 o                         
  -2   6   9          9.26          3.21         8.17 o                         
  -1   6   9          3.25          9.64         9.98 o                         
   0   6   9        124.86        123.90        15.42 o                         
   1   6   9         32.78         18.17        10.29 o                         
   2   6   9         31.53         53.49        13.71 o                         
  -5   7   9         16.17         21.42        12.41 o                         
  -4   7   9         20.97         32.46        11.73 o                         
  -3   7   9         66.49         78.29        13.54 o                         
  -2   7   9        204.40        256.42        19.19 o                         
  -1   7   9         24.65         40.18        12.38 o                         
   0   7   9         34.97         53.20        15.11 o                         
   1   7   9        175.89        165.07        18.72 o                         
  -4   8   9          4.45          9.49        11.31 o                         
  -3   8   9        457.16        519.33        44.87 o                         
  -2   8   9          1.08          7.20        10.14 o                         
  -1   8   9        575.44        577.10        49.86 o                         
   0   8   9        121.70        162.66        29.60 o                         
  -1  -7  10          1.17         -7.77        10.49 o                         
   0  -7  10       2336.58       1322.48        90.37 o                         
   1  -7  10         44.99         62.90        17.88 o                         
   2  -7  10       1719.38       2014.88       113.74 o                         
  -3  -6  10        349.53        375.29        24.11 o                         
  -1  -6  10         45.94         45.36        22.28 o                         
   0  -6  10       1769.88        653.14        56.40 o                         
   1  -6  10          2.76          5.38        14.59 o                         
   2  -6  10        835.53        985.23        46.60 o                         
  -4  -5  10        106.12        107.72        12.55 o                         
  -3  -5  10         49.60         25.42        19.20 o                         
  -2  -5  10        105.19        129.01        26.18 o                         
  -1  -5  10        165.34        161.41        26.49 o                         
   0  -5  10          0.58          3.43        10.14 o                         
   1  -5  10         56.18         71.22        16.02 o                         
   2  -5  10         19.62         14.34        13.08 o                         
   3  -5  10         44.12         32.75        13.63 o                         
   4  -5  10        184.95        230.55        22.05 o                         
  -5  -4  10         12.60         20.33        10.34 o                         
  -4  -4  10         58.92         51.84         9.00 o                         
  -3  -4  10         25.97         22.56         9.96 o                         
  -2  -4  10        181.18        226.54        30.85 o                         
  -1  -4  10        120.80        124.33        24.93 o                         
   1  -4  10         22.45         42.53        14.89 o                         
   2  -4  10       1128.75       1233.61        53.03 o                         
   3  -4  10          8.97          5.95         8.39 o                         
   4  -4  10        775.23        777.44        38.98 o                         
  -5  -3  10        654.05        665.10        28.09 o                         
  -4  -3  10         46.61         41.73        10.32 o                         
  -3  -3  10       1305.06       1339.28        51.77 o                         
   1  -3  10        602.98        607.95        47.99 o                         
   2  -3  10       1173.48        473.65        40.51 o                         
   3  -3  10        270.14        298.21        29.91 o                         
   4  -3  10        883.89        904.17        43.26 o                         
   5  -3  10         17.59          3.74        16.20 o                         
  -6  -2  10         33.53         34.76        11.92 o                         
  -5  -2  10       1030.85       1088.89        38.59 o                         
  -4  -2  10         10.39          6.42         8.74 o                         
  -3  -2  10        830.09        888.55        41.64 o                         
  -2  -2  10         39.77         30.62        10.48 o                         
   0  -2  10        456.48        504.19        43.00 o                         
   3  -2  10         41.55         20.50        14.33 o                         
   4  -2  10          9.37         11.09         8.87 o                         
   5  -2  10         23.65          9.04        15.89 o                         
  -6  -1  10         40.99         31.15        10.17 o                         
  -5  -1  10         31.82         40.82         9.44 o                         
  -4  -1  10          1.49         -4.10         7.83 o                         
  -3  -1  10          2.68         -7.01        15.89 o                         
  -2  -1  10        117.52        129.64        15.42 o                         
  -1  -1  10        284.23        303.82        35.52 o                         
   0  -1  10          6.02          6.46         7.36 o                         
   2  -1  10        111.19        131.81        19.94 o                         
   3  -1  10         64.08         40.94        28.67 o                         
   4  -1  10         11.17         10.06        12.31 o                         
   5  -1  10         82.55         63.88        20.57 o                         
  -6   0  10          5.94         10.74         8.82 o                         
  -5   0  10        157.41        164.01        12.72 o                         
  -4   0  10          8.73          9.87         7.09 o                         
  -3   0  10        272.59        319.25        22.86 o                         
  -2   0  10        104.95        129.52        15.50 o                         
  -1   0  10        301.82        334.98        26.18 o                         
   0   0  10         37.60         14.74        14.02 o                         
   1   0  10        262.77        240.56        23.37 o                         
   2   0  10         56.47         50.92        19.63 o                         
   3   0  10        284.12        268.61        21.88 o                         
   4   0  10         24.97         37.56        12.16 o                         
  -6   1  10         85.43        102.85        12.92 o                         
  -5   1  10        176.22        200.86        13.47 o                         
  -4   1  10        154.59        171.33        11.88 o                         
  -3   1  10       1771.48       2078.89        77.59 o                         
  -2   1  10         54.30         68.23        11.30 o                         
  -1   1  10       1869.68       1916.72        98.16 o                         
   0   1  10          3.17         -3.70         6.60 o                         
   1   1  10       1005.07        427.53        36.46 o                         
   2   1  10         28.99         33.12        10.55 o                         
   3   1  10        444.99        393.65        50.95 o                         
   4   1  10        242.56        229.51        21.46 o                         
  -6   2  10        340.90        359.36        20.22 o                         
  -5   2  10        486.35        557.62        23.70 o                         
  -4   2  10        397.56        410.60        19.61 o                         
  -3   2  10        220.98        272.35        32.41 o                         
  -2   2  10        102.38        111.56        18.07 o                         
   0   2  10        168.70         88.75        28.05 o                         
   1   2  10        491.09        445.95        26.12 o                         
   2   2  10         33.21         35.21        10.36 o                         
   3   2  10         23.81         19.33        10.57 o                         
   4   2  10         23.81         29.45        11.53 o                         
  -6   3  10          3.03         -6.55         8.92 o                         
  -5   3  10         29.53         23.51        11.20 o                         
  -4   3  10         52.51         39.52        15.74 o                         
  -3   3  10         13.69         10.80        11.15 o                         
  -2   3  10         45.27         22.03        26.95 o                         
  -1   3  10          1.46         -3.05         6.70 o                         
   0   3  10          5.10          7.60         8.68 o                         
   1   3  10        134.36        188.63        17.93 o                         
   2   3  10         11.85         23.17        10.29 o                         
   3   3  10         13.32          8.51        11.84 o                         
   4   3  10         53.86         52.04        21.81 o                         
  -6   4  10          1.58          0.64         8.91 o                         
  -5   4  10        299.59        328.41        22.09 o                         
  -4   4  10         83.41         99.81        13.63 o                         
  -3   4  10        567.98        327.50        36.77 o                         
  -2   4  10          6.17         14.37         8.58 o                         
  -1   4  10        833.65        409.77        36.46 o                         
   0   4  10          4.69         11.14         9.14 o                         
   1   4  10        584.50        592.31        30.94 o                         
   2   4  10          4.29          7.33         9.97 o                         
   3   4  10        415.92        403.09        26.42 o                         
  -5   5  10         50.47         79.85        14.53 o                         
  -4   5  10        358.35        385.80        25.08 o                         
  -3   5  10         27.34         38.95        18.70 o                         
  -2   5  10        516.35        530.99        42.69 o                         
  -1   5  10         90.90         99.13        15.18 o                         
   0   5  10        560.43        537.95        45.34 o                         
   1   5  10        126.80        148.95        17.08 o                         
   2   5  10        117.41         93.04        15.44 o                         
  -5   6  10         41.41         29.64        13.02 o                         
  -4   6  10        149.23        151.28        16.83 o                         
  -3   6  10          0.13         -4.05         9.22 o                         
  -2   6  10        287.27        278.89        34.59 o                         
  -1   6  10          0.06          5.25        10.46 o                         
   0   6  10         36.98         31.65        11.65 o                         
   1   6  10         27.39         19.50        16.36 o                         
  -4   7  10          0.04          1.90        10.62 o                         
  -3   7  10         33.50         24.19        16.36 o                         
  -2   7  10         32.14         46.43        21.50 o                         
  -1   7  10         86.23         88.60        16.31 o                         
   0   7  10          0.13         10.91        11.89 o                         
  -2  -6  11        210.37        287.62        38.64 o                         
   0  -6  11         21.51         22.90        15.50 o                         
   1  -6  11       1343.48       1663.43       111.87 o                         
   2  -6  11          7.54        -18.07        19.32 o                         
   0  -5  11        206.33        221.24        31.78 o                         
   1  -5  11       1067.25       1158.88        74.79 o                         
   2  -5  11         45.00         34.59        22.75 o                         
   3  -5  11        660.20        852.26        63.88 o                         
  -4  -4  11         77.24         71.81        12.75 o                         
  -3  -4  11         35.88         18.41        17.45 o                         
  -2  -4  11          2.17         10.24         9.08 o                         
  -1  -4  11         36.05          7.74        10.44 o                         
   0  -4  11         47.81         41.12        21.97 o                         
   1  -4  11         20.16          5.92        19.94 o                         
   2  -4  11         15.66         30.85        22.44 o                         
   3  -4  11        102.24        118.97        23.41 o                         
  -4  -3  11        312.35        357.87        36.02 o                         
  -3  -3  11        262.98        184.98        78.21 o                         
   0  -3  11        309.48        429.40        39.89 o                         
   1  -3  11        876.48       1070.70        71.05 o                         
   2  -3  11        256.60        221.44        46.90 o                         
   4  -3  11         59.31         58.27        20.57 o                         
  -5  -2  11         20.12         20.47        10.68 o                         
  -4  -2  11        863.92        964.97        58.43 o                         
  -3  -2  11         74.64         88.28        16.05 o                         
  -1  -2  11        254.00        275.15        33.65 o                         
   0  -2  11       1232.30       1294.75        80.71 o                         
   1  -2  11        262.97        120.91        24.31 o                         
   4  -2  11         61.12         22.77        20.41 o                         
  -5  -1  11        198.70        238.38        18.19 o                         
  -4  -1  11       1013.62       1105.94        49.44 o                         
  -3  -1  11        128.40        135.79        21.35 o                         
  -2  -1  11        378.02        449.66        40.20 o                         
  -1  -1  11         56.46         74.16        23.37 o                         
   0  -1  11        778.50        402.29        37.71 o                         
   1  -1  11         33.32         14.96        20.25 o                         
   2  -1  11        243.81        252.09        26.80 o                         
   3  -1  11         48.55         22.32        19.94 o                         
   4  -1  11         57.17         23.58        19.94 o                         
  -5   0  11         18.14         10.94         8.76 o                         
  -4   0  11          0.25        -11.71        11.71 o                         
  -3   0  11        201.58        205.59        28.82 o                         
  -2   0  11        104.86        141.47        25.55 o                         
  -1   0  11        132.23         95.35        23.37 o                         
   0   0  11         58.95         32.06        17.76 o                         
   1   0  11         29.03         11.77        20.10 o                         
   2   0  11        145.00        153.62        22.75 o                         
   3   0  11         60.67         52.99        19.48 o                         
   4   0  11          9.07         14.02        16.20 o                         
  -5   1  11          5.47          6.08         8.36 o                         
  -4   1  11        271.77        322.10        24.77 o                         
  -3   1  11        186.45        238.38        30.85 o                         
  -2   1  11        594.16        626.03        50.48 o                         
  -1   1  11         18.09         11.25         8.30 o                         
   1   1  11         70.19         54.69        44.25 o                         
   2   1  11        376.23        368.38        83.20 o                         
   3   1  11          2.48          3.19        10.51 o                         
  -5   2  11        398.02        475.03        43.16 o                         
  -4   2  11        281.67        289.18        35.21 o                         
  -3   2  11        133.24        154.25        27.11 o                         
  -2   2  11        992.39        544.39        46.43 o                         
  -1   2  11        152.78        156.74        21.19 o                         
   1   2  11        165.31        139.88        48.46 o                         
   2   2  11        476.28        439.34        27.96 o                         
   3   2  11         17.01         24.93        12.56 o                         
  -5   3  11        307.05        344.33        30.23 o                         
  -4   3  11         16.14          4.05        20.88 o                         
  -3   3  11        237.59        262.42        22.52 o                         
  -2   3  11         25.92         20.41        17.92 o                         
  -1   3  11        125.24         94.11        19.32 o                         
   0   3  11         65.67         36.08        12.00 o                         
   1   3  11         13.65          8.44        11.01 o                         
   2   3  11         13.37         11.50        10.46 o                         
   3   3  11         41.28         38.64        19.01 o                         
  -5   4  11          2.63          0.31        14.02 o                         
  -3   4  11          5.71          7.84        12.43 o                         
  -2   4  11         51.14         46.57        34.90 o                         
  -1   4  11          2.96         -2.88         8.07 o                         
   0   4  11         74.31        101.19        17.61 o                         
   1   4  11          0.06          8.15        10.46 o                         
   2   4  11         50.43         93.73        15.70 o                         
  -4   5  11        183.91        262.38        35.52 o                         
  -3   5  11         60.45         98.47        23.06 o                         
  -2   5  11        252.47        330.62        34.28 o                         
  -1   5  11         66.52         62.21        34.59 o                         
   0   5  11        281.78        288.21        23.47 o                         
   1   5  11         11.15         14.79        11.67 o                         
  -3   6  11        114.76        125.89        27.11 o                         
  -2   6  11          2.84         18.70        17.76 o                         
  -1   6  11         99.67         91.61        16.17 o                         
   0   6  11          3.30         17.76        17.14 o                         
  -1  -5  12        356.36        378.61        44.25 o                         
   0  -5  12        920.41       1015.54        70.11 o                         
   1  -5  12        176.32        223.74        33.97 o                         
  -3  -4  12        772.48        790.25        61.70 o                         
   0  -4  12        228.02        314.42        39.26 o                         
   1  -4  12        148.89        145.21        30.23 o                         
   2  -4  12         93.73         77.59        26.18 o                         
  -3  -3  12         20.17         14.31         9.90 o                         
  -2  -3  12         40.03         18.17        14.80 o                         
  -1  -3  12         32.98         20.25        19.63 o                         
   0  -3  12        152.26        177.62        31.47 o                         
   1  -3  12          0.93          4.05        22.12 o                         
   2  -3  12        137.35        117.48        30.23 o                         
  -4  -2  12         20.22         34.13        14.52 o                         
  -3  -2  12        252.16        205.80        63.88 o                         
  -2  -2  12         46.28         27.73        19.63 o                         
  -1  -2  12        772.78        909.91        64.82 o                         
   0  -2  12        291.27        338.72        41.13 o                         
   1  -2  12        477.27        357.42        43.00 o                         
   2  -2  12        387.46        349.63        33.65 o                         
  -4  -1  12        107.21        104.98        17.85 o                         
  -3  -1  12       1062.25       1141.74        75.41 o                         
  -2  -1  12         60.42         68.87        23.68 o                         
  -1  -1  12       1078.72       1325.28        84.76 o                         
   0  -1  12          1.78         21.19        18.39 o                         
   2  -1  12         38.07         34.04        31.63 o                         
   3  -1  12        441.64        425.66        39.89 o                         
  -4   0  12         16.93         10.71        14.42 o                         
  -3   0  12        101.43        105.95        27.11 o                         
  -2   0  12        116.07        107.82        27.73 o                         
  -1   0  12        142.26        142.09        29.60 o                         
   0   0  12          2.01         -1.87        13.40 o                         
   1   0  12        202.31        180.42        25.24 o                         
   2   0  12          1.31          4.47         8.81 o                         
  -4   1  12         63.62         80.71        26.18 o                         
  -3   1  12         31.94         39.57        23.06 o                         
  -2   1  12        200.19        275.78        38.02 o                         
  -1   1  12          2.15         20.25        17.45 o                         
   0   1  12         58.67         39.44        33.19 o                         
   1   1  12         84.30         84.76        19.32 o                         
   2   1  12        118.74         75.75        51.10 o                         
  -4   2  12         17.29        -12.15        20.25 o                         
  -3   2  12        358.15        526.62        50.17 o                         
  -2   2  12        263.94        179.80        31.47 o                         
   0   2  12         18.95          1.45         7.79 o                         
   1   2  12        435.79        464.30        38.64 o                         
   2   2  12          6.97         11.37        11.24 o                         
  -3   3  12        221.79        264.87        38.33 o                         
  -2   3  12        133.53        110.62        45.81 o                         
   0   3  12         94.64         48.64        32.10 o                         
   1   3  12        137.01        130.43        25.08 o                         
  -3   4  12         25.11         20.53        14.62 o                         
  -2   4  12         66.00         72.57        50.17 o                         
  -1   4  12         14.12         11.91        10.10 o                         
   0   4  12        116.33        126.51        24.62 o                         
  -2   5  12          1.43         16.52        16.83 o                         
  -1  -3  13         81.57        114.98        30.54 o                         
  -2  -2  13          4.69        -18.07        19.32 o                         
  -1  -2  13         20.13         -0.62        24.62 o                         
   0  -2  13         52.99         67.93        28.98 o                         
  -3  -1  13          0.47         -6.54        23.06 o                         
  -2  -1  13        639.90        753.48        60.76 o                         
  -1  -1  13         24.41         54.53        25.24 o                         
   1  -1  13         79.62         34.59        20.25 o                         
  -3   0  13        192.50        172.63        31.78 o                         
  -1   0  13         60.10         54.22        25.86 o                         
   1   0  13         63.74         36.15        16.20 o                         
  -3   1  13         13.07         -4.67        23.37 o                         
  -2   1  13          3.46         -0.62        26.49 o                         
  -1   1  13         10.81         30.23        23.37 o                         
   0   1  13         27.18         33.19        11.90 o                         
  -2   2  13          3.74         36.15        27.42 o                         
  -1   2  13         86.00         40.20        20.88 o                         
   0   2  13         45.17         67.62        19.32 o                         
                                                                                
